# Supplementary material for: ﻿A new species of terrestrial toad of the Rhinellafestae group (Anura, Bufonidae) from the highlands of the Central Cordillera of the Andes of Colombia
Source: Zookeys. 2024 Mar 25;1196:149–75. doi: 10.3897/zookeys.1196.114861 (PMC10985400; doi:10.3897/zookeys.1196.114861)
Supplement: XML Treatment for Rhinella kumanday [file zookeys.1196.114861-treatment1.xml]

<!DOCTYPE tp:taxon-treatment
  PUBLIC "-//TaxonX//DTD Taxonomic Treatment Publishing DTD v0 20100105//EN" "tax-treatment-NSO.dtd">
<tp:taxon-treatment xmlns:tp="http://www.plazi.org/taxpub"><tp:treatment-meta><kwd-group><label>Taxon classification</label><kwd>
                <named-content content-type="kingdom">Animalia</named-content>
              </kwd><kwd>
                <named-content content-type="order">Anura</named-content>
              </kwd><kwd>
                <named-content content-type="family">Bufonidae</named-content>
              </kwd></kwd-group><mixed-citation publication-type="journal"><person-group><name><surname>Caicedo-Martínez</surname><given-names>Luis Santiago</given-names></name><name><surname>Henao-Osorio</surname><given-names>Jose J.</given-names></name><name><surname>Arias-Monsalve</surname><given-names>Héctor Fabio</given-names></name><name><surname>Rojas-Morales</surname><given-names>Julián Andrés</given-names></name><name><surname>Ossa-López</surname><given-names>Paula A.</given-names></name><name><surname>Rivera-Páez</surname><given-names>Fredy A.</given-names></name><name><surname>Ramírez-Chaves</surname><given-names>Héctor E.</given-names></name></person-group><article-title>﻿A new species of terrestrial toad of the <italic><tp:taxon-name><tp:taxon-name-part taxon-name-part-type="genus" reg="Rhinella">Rhinella</tp:taxon-name-part><tp:taxon-name-part taxon-name-part-type="species" reg="festae">festae</tp:taxon-name-part></tp:taxon-name></italic> group (<tp:taxon-name><tp:taxon-name-part taxon-name-part-type="order">Anura</tp:taxon-name-part></tp:taxon-name>, <tp:taxon-name><tp:taxon-name-part taxon-name-part-type="family">Bufonidae</tp:taxon-name-part></tp:taxon-name>) from the highlands of the Central Cordillera of the Andes of Colombia</article-title><source>Zookeys</source><day>25</day><month>03</month><year>2024</year><volume>1196</volume><fpage>149</fpage><lpage>175</lpage><pub-id pub-id-type="doi">10.3897/zookeys.1196.114861</pub-id></mixed-citation></tp:treatment-meta><tp:nomenclature><label>﻿</label><tp:taxon-name>
              <object-id xmlns:xlink="http://www.w3.org/1999/xlink" content-type="arpha" xlink:type="simple">E4B19944-A13B-54FD-8CF8-162DADF9B3AF</object-id>
              <tp:taxon-name-part taxon-name-part-type="genus" reg="Rhinella">Rhinella</tp:taxon-name-part>
              <tp:taxon-name-part taxon-name-part-type="species" reg="kumanday">kumanday</tp:taxon-name-part>
              <object-id xmlns:xlink="http://www.w3.org/1999/xlink" content-type="zoobank" xlink:type="simple">https://zoobank.org/3392CAEB-0277-419E-ADAE-F03B1B1D697A</object-id>
            </tp:taxon-name><tp:taxon-status xmlns:xlink="http://www.w3.org/1999/xlink" xlink:type="simple">sp. nov.</tp:taxon-status><xref ref-type="fig" rid="F2">Figs 2</xref><xref ref-type="fig" rid="F3">, 3</xref><xref ref-type="fig" rid="F4">, 4</xref><xref ref-type="fig" rid="F5">, 5</xref><xref ref-type="fig" rid="F6">, 6 Suggested English name: Kumanday Beaked Toad Suggested Spanish name: Sapo picudo del Kumanday</xref><tp:nomenclature-citation-list><tp:nomenclature-citation><tp:taxon-name>
                  <tp:taxon-name-part taxon-name-part-type="genus" reg="Rhinella">Rhinella</tp:taxon-name-part>
                </tp:taxon-name><comment>
  
                sp.: <xref ref-type="bibr" rid="B54">Rojas-Morales et al. 2014</xref>: 87, 89. </comment></tp:nomenclature-citation><tp:nomenclature-citation><tp:taxon-name>
                  <tp:taxon-name-part taxon-name-part-type="genus" reg="Rhinella">Rhinella</tp:taxon-name-part>
                </tp:taxon-name><comment>
  
                sp. C.: <xref ref-type="bibr" rid="B35">Machado et al. 2016</xref>: 687, 688, 689, 690, 692, table 1. </comment></tp:nomenclature-citation><tp:nomenclature-citation><tp:taxon-name>
                  <tp:taxon-name-part taxon-name-part-type="genus" reg="Rhinella">Rhinella</tp:taxon-name-part>
                </tp:taxon-name><comment>
  
                sp. C: <xref ref-type="bibr" rid="B11">Cusi et al. 2017</xref>: 26, 42, 43. </comment></tp:nomenclature-citation><tp:nomenclature-citation><tp:taxon-name>
                  <tp:taxon-name-part taxon-name-part-type="genus" reg="Rhinella">Rhinella</tp:taxon-name-part>
                </tp:taxon-name><comment>
  
                sp.
                  <xref ref-type="bibr" rid="B22">Gómez-Salazar et al. 2017</xref>: 78, table 1. </comment></tp:nomenclature-citation><tp:nomenclature-citation><tp:taxon-name>
                  <tp:taxon-name-part taxon-name-part-type="genus" reg="Rhinella">Rhinella</tp:taxon-name-part>
                </tp:taxon-name><comment>
  
                sp. C (= <tp:taxon-name><tp:taxon-name-part taxon-name-part-type="genus" reg="Rhinella">Rhinella</tp:taxon-name-part><tp:taxon-name-part taxon-name-part-type="uncertainty-rank">sp.</tp:taxon-name-part><tp:taxon-name-part taxon-name-part-type="species" reg="acrolopha">acrolopha</tp:taxon-name-part></tp:taxon-name> group sensu <xref ref-type="bibr" rid="B24">Grant and Bolívar-G. 2014</xref>): <xref ref-type="bibr" rid="B11">Cusi et al. 2017</xref>: 27, table 1. </comment></tp:nomenclature-citation><tp:nomenclature-citation><tp:taxon-name>
                  <tp:taxon-name-part taxon-name-part-type="genus" reg="Rhinella">Rhinella</tp:taxon-name-part>
                </tp:taxon-name><comment>
  
                sp.: <xref ref-type="bibr" rid="B53">Rojas-Morales and Marín-Martínez 2019</xref>: 13266, 13269, 13270, 13271, 13274, image 4B, fig. 4, appendix 1 </comment></tp:nomenclature-citation><tp:nomenclature-citation><tp:taxon-name>
                  <tp:taxon-name-part taxon-name-part-type="genus" reg="Rhinella">Rhinella</tp:taxon-name-part>
                </tp:taxon-name><comment>
  
                sp. 4: <xref ref-type="bibr" rid="B47">Pereyra et al. 2021</xref>: 40, 63, 65, 112, 131, fig. 13, table 10, appendix 1, appendix suppl. data 2, suppl. data 3.5, suppl. data 4.5, map 7. </comment></tp:nomenclature-citation><tp:nomenclature-citation><tp:taxon-name>
                  <tp:taxon-name-part taxon-name-part-type="genus" reg="Rhinella"/>
                </tp:taxon-name><comment><italic>R</italic>[<italic>hinella</italic>]. sp. “gr. acrolopha”: <xref ref-type="bibr" rid="B47">Pereyra et al. 2021</xref>: 112, 131, appendix 1, appendix 2. </comment></tp:nomenclature-citation><tp:nomenclature-citation><tp:taxon-name>
                  <tp:taxon-name-part taxon-name-part-type="genus" reg="Rhinella"/>
                </tp:taxon-name><comment>R[<italic>hinella</italic>]. sp. ‘C’: <xref ref-type="bibr" rid="B8">Castillo-Urbina et al. 2021</xref>: 182, 184, fig. 1. </comment></tp:nomenclature-citation></tp:nomenclature-citation-list></tp:nomenclature><tp:treatment-sec sec-type="type material" id="SECID0E2EAI"><title>Type material examined.</title><p><bold><italic>Holotype</italic>.</bold><named-content xmlns:xlink="http://www.w3.org/1999/xlink" content-type="dwc:institutional_code" xlink:title="Colección de Anfibios of the Museo de Historia Natural of the Universidad de Caldas" xlink:href="http://grbio.org/institution/museum-national-dhistoire-naturelle-2" xlink:type="simple">MHN-UCa-Am</named-content> 1164 (adult female, Fig. <xref ref-type="fig" rid="F2">2</xref>), from Torre 4, Reserva Forestal Protectora Bosques de la CHEC, municipality of Manizales, Department of Caldas, Colombia (5.0266, -75.39299), 2730 m collected by Jose J. Henao-Osorio (JJHO) on 24 October 2019. <bold><italic>Paratypes</italic></bold> (<italic>n</italic> = 6): 3 females, 2 males, 1 indeterminate sex (Figs <xref ref-type="fig" rid="F3">3</xref>, <xref ref-type="fig" rid="F4">4</xref>). Two adult males (<named-content xmlns:xlink="http://www.w3.org/1999/xlink" content-type="dwc:institutional_code" xlink:title="Colección de Anfibios of the Museo de Historia Natural of the Universidad de Caldas" xlink:href="http://grbio.org/institution/museum-national-dhistoire-naturelle-2" xlink:type="simple">MHN-UCa-Am</named-content> 196, 199) and one adult female (<named-content xmlns:xlink="http://www.w3.org/1999/xlink" content-type="dwc:institutional_code" xlink:title="Colección de Anfibios of the Museo de Historia Natural of the Universidad de Caldas" xlink:href="http://grbio.org/institution/museum-national-dhistoire-naturelle-2" xlink:type="simple">MHN-UCa-Am</named-content> 198), from Reserva Forestal Protectora Bosques de la CHEC, municipality of Villamaría, Department of Caldas, Colombia (4.99833, -75.39194; 2954 m) collected by Oscar López-Castrillón (OLC-005), Luisa F. Galvis (LFG-009) and Juan M. Pérez (JMP-010) respectively, on 12 October 2012. An adult female (<named-content xmlns:xlink="http://www.w3.org/1999/xlink" content-type="dwc:institutional_code" xlink:title="Colección de Anfibios of the Museo de Historia Natural of the Universidad de Caldas" xlink:href="http://grbio.org/institution/museum-national-dhistoire-naturelle-2" xlink:type="simple">MHN-UCa-Am</named-content> 1698) from El Cedral, Reserva Forestal Protectora Bosques de la CHEC, municipality of Villamaría, Department of Caldas (5.027671, -75.414618, 2695 m) collected by Héctor F. Arias-Monsalve on 5 March 2023. one female (<named-content xmlns:xlink="http://www.w3.org/1999/xlink" content-type="dwc:institutional_code" xlink:title="Colección de Anfibios of the Museo de Historia Natural of the Universidad de Caldas" xlink:href="http://grbio.org/institution/museum-national-dhistoire-naturelle-2" xlink:type="simple">MHN-UCa-Am</named-content> 1718) from Reserva Ecológica Río Blanco, municipality of Manizales, Department of Caldas (5.074302, -75.43353, 2705 m,) collected by L. Santiago Caicedo-Martínez (SCM-139) on 25 May 2023. An individual with unknown sex (<named-content xmlns:xlink="http://www.w3.org/1999/xlink" content-type="dwc:institutional_code" xlink:title="Colección de Anfibios of the Museo de Historia Natural of the Universidad de Caldas" xlink:href="http://grbio.org/institution/museum-national-dhistoire-naturelle-2" xlink:type="simple">MHN-UCa-Am</named-content> 1492, stained skeleton) from the Reserva Forestal Protectora Bosques de la CHEC in Gallinazo, municipality of Villamaría, Department of Caldas (4.99833, -75.39194, 2954 m) collected by Héctor F. Arias-Monsalve (HFA-364) on 23 February 2022.</p><fig id="F2" position="float" orientation="portrait"><object-id xmlns:xlink="http://www.w3.org/1999/xlink" content-type="doi" xlink:type="simple">10.3897/zookeys.1196.114861.figure2</object-id><object-id xmlns:xlink="http://www.w3.org/1999/xlink" content-type="arpha" xlink:type="simple">59945D96-C2A7-59A1-A979-DE5188103B9F</object-id><label>Figure 2.</label><caption><p>Holotype of <italic><tp:taxon-name><tp:taxon-name-part taxon-name-part-type="genus" reg="Rhinella">Rhinella</tp:taxon-name-part><tp:taxon-name-part taxon-name-part-type="species" reg="kumanday">kumanday</tp:taxon-name-part></tp:taxon-name></italic> sp. nov. (<named-content xmlns:xlink="http://www.w3.org/1999/xlink" content-type="dwc:institutional_code" xlink:title="Colección de Anfibios of the Museo de Historia Natural of the Universidad de Caldas" xlink:href="http://grbio.org/institution/museum-national-dhistoire-naturelle-2" xlink:type="simple">MHN-UCa-Am</named-content> 1164, adult female), <abbrev xmlns:xlink="http://www.w3.org/1999/xlink" xlink:title="Snout-vent length" id="ABBRID0EGHAI" xlink:type="simple">SVL</abbrev> 39.4 mm, in preservative <bold>A</bold> dorsal view <bold>B</bold> ventral view <bold>C</bold> lateral view.</p></caption><graphic xmlns:xlink="http://www.w3.org/1999/xlink" xlink:href="zookeys-1196-149_article-114861__-g002.jpg" position="float" orientation="portrait" xlink:type="simple" id="oo_1009437.jpg"><uri content-type="original_file" xlink:type="simple">https://binary.pensoft.net/fig/1009437</uri></graphic></fig><fig id="F3" position="float" orientation="portrait"><object-id xmlns:xlink="http://www.w3.org/1999/xlink" content-type="doi" xlink:type="simple">10.3897/zookeys.1196.114861.figure3</object-id><object-id xmlns:xlink="http://www.w3.org/1999/xlink" content-type="arpha" xlink:type="simple">E2276DF9-DCF5-5780-B694-CAA4C6718814</object-id><label>Figure 3.</label><caption><p>Female (<named-content xmlns:xlink="http://www.w3.org/1999/xlink" content-type="dwc:institutional_code" xlink:title="Colección de Anfibios of the Museo de Historia Natural of the Universidad de Caldas" xlink:href="http://grbio.org/institution/museum-national-dhistoire-naturelle-2" xlink:type="simple">MHN-UCa-Am</named-content> 1698; paratype) of <italic><tp:taxon-name><tp:taxon-name-part taxon-name-part-type="genus" reg="Rhinella">Rhinella</tp:taxon-name-part><tp:taxon-name-part taxon-name-part-type="species" reg="kumanday">kumanday</tp:taxon-name-part></tp:taxon-name></italic> sp. nov. in life (<abbrev xmlns:xlink="http://www.w3.org/1999/xlink" xlink:title="Snout-vent length" id="ABBRID0EMIAI" xlink:type="simple">SVL</abbrev> 35.01 mm).</p></caption><graphic xmlns:xlink="http://www.w3.org/1999/xlink" xlink:href="zookeys-1196-149_article-114861__-g003.jpg" position="float" orientation="portrait" xlink:type="simple" id="oo_1009438.jpg"><uri content-type="original_file" xlink:type="simple">https://binary.pensoft.net/fig/1009438</uri></graphic></fig><fig id="F4" position="float" orientation="portrait"><object-id xmlns:xlink="http://www.w3.org/1999/xlink" content-type="doi" xlink:type="simple">10.3897/zookeys.1196.114861.figure4</object-id><object-id xmlns:xlink="http://www.w3.org/1999/xlink" content-type="arpha" xlink:type="simple">0EAA7913-8B56-5EC5-A356-15B149DD0734</object-id><label>Figure 4.</label><caption><p>Head, hand, and foot of the holotype of <italic><tp:taxon-name><tp:taxon-name-part taxon-name-part-type="genus" reg="Rhinella">Rhinella</tp:taxon-name-part><tp:taxon-name-part taxon-name-part-type="species" reg="kumanday">kumanday</tp:taxon-name-part></tp:taxon-name></italic> sp. nov. (<named-content xmlns:xlink="http://www.w3.org/1999/xlink" content-type="dwc:institutional_code" xlink:title="Colección de Anfibios of the Museo de Historia Natural of the Universidad de Caldas" xlink:href="http://grbio.org/institution/museum-national-dhistoire-naturelle-2" xlink:type="simple">MHN-UCa-Am</named-content> 1164) <bold>A</bold> dorsal view of head <bold>B</bold> lateral view of head <bold>C</bold> ventral view of right hand <bold>D</bold> ventral view of right foot <bold>E</bold> tarsal fold on the left foot.</p></caption><graphic xmlns:xlink="http://www.w3.org/1999/xlink" xlink:href="zookeys-1196-149_article-114861__-g004.jpg" position="float" orientation="portrait" xlink:type="simple" id="oo_1009439.jpg"><uri content-type="original_file" xlink:type="simple">https://binary.pensoft.net/fig/1009439</uri></graphic></fig></tp:treatment-sec><tp:treatment-sec sec-type="material" id="SECID0E2JAI"><title>Other specimens examined.</title><p>Three females, the first (<named-content xmlns:xlink="http://www.w3.org/1999/xlink" content-type="dwc:institutional_code" xlink:title="Colección de Anfibios of the Museo de Historia Natural of the Universidad de Caldas" xlink:href="http://grbio.org/institution/museum-national-dhistoire-naturelle-2" xlink:type="simple">MHN-UCa-Am</named-content> 421) from Vereda Montaño municipality of Villamaría, Department of Caldas (4.99213, -75.45565, 2433 m) collected by Gustavo Gonzales-Durán (GGD-055) on 18 May 2009; the second (<named-content xmlns:xlink="http://www.w3.org/1999/xlink" content-type="dwc:institutional_code" xlink:title="Colección de Anfibios of the Museo de Historia Natural of the Universidad de Caldas" xlink:href="http://grbio.org/institution/museum-national-dhistoire-naturelle-2" xlink:type="simple">MHN-UCa-Am</named-content> 1717) from Reserva Ecológica Río Blanco, municipality of Manizales, Department of Caldas (5.074720, -75.434795, 2667 m) by SCM (138) on 25 May 2023; and the third (<named-content xmlns:xlink="http://www.w3.org/1999/xlink" content-type="dwc:institutional_code" xlink:title="Colección de Anfibios of the Museo de Historia Natural of the Universidad de Caldas" xlink:href="http://grbio.org/institution/museum-national-dhistoire-naturelle-2" xlink:type="simple">MHN-UCa-Am</named-content> 1802) collected at the Reserva Ecológica Río Blanco.</p></tp:treatment-sec><tp:treatment-sec sec-type="diagnosis" id="SECID0ENKAI"><title>Diagnosis.</title><p>A moderate-sized species of the <italic><tp:taxon-name><tp:taxon-name-part taxon-name-part-type="genus" reg="Rhinella">Rhinella</tp:taxon-name-part><tp:taxon-name-part taxon-name-part-type="species" reg="festae">festae</tp:taxon-name-part></tp:taxon-name></italic> group sensu <xref ref-type="bibr" rid="B47">Pereyra et al. (2021)</xref>, and which can be distinguished from other members of the genus by the following combination of characters: males <abbrev xmlns:xlink="http://www.w3.org/1999/xlink" xlink:title="Snout-vent length" id="ABBRID0ECLAI" xlink:type="simple">SVL</abbrev> 36.4–37.8 mm (x– = 37.1; <italic>n</italic> = 2); females <abbrev xmlns:xlink="http://www.w3.org/1999/xlink" xlink:title="Snout-vent length" id="ABBRID0EILAI" xlink:type="simple">SVL</abbrev> 32.5–40.1 mm (x– = 37.1; <italic>n</italic> = 5). (1) seven presacral vertebrae; (2) sacral vertebrae no fused with the coccyx, but fused with the urostyle; (3) sagittal ridge present; (4) snout long, protuberant and directed anteroventrally; (5) canthal crest present but weak; (6) preorbital crest present; (7) supraorbital present; (8) postorbital crest weak; (9) pretympanic crests weak; (10) supratympanic crest distinct; (11) parietal crest present; (12) dorsal surface with scattered tubercles, small and round with some conical ones; (13) parotoid glands well developed and ovoid; (14) lateral row of tubercle variable from scattered conical tubercle from the posterior side of the parotoid gland until 2/3 of the lateral space to the groin, to a complete fold of conical tubercles from the posterior part of the parotoid glands to the groin; (15) skin on dorsal surface of limbs with many warts and conical tubercles; (16) finger I smaller than II; (17) fingers and toes moderate webbed, digits long; (18) subarticular tubercles diffuse, barely evident in some individuals (19) many supernumerary tubercles, small, round and low; (20) modal webbing in hand: I 1–2 II 1–2 III–2–2 IV; in foot: I 0–0 II 0–2 III 1–3 IV 3–1 V; (21) males without vocal slits; (22) nuptial pads absent in males; (23) testes small and black; (24) coloration in life: dorsum light brown, in some cases with few dark spots and/or cream middorsal line; flanks dark yellow with many grey and dark mottling; venter creamy yellow with variable size marks dark brown; iris golden with irregular dark brown marks.</p></tp:treatment-sec><tp:treatment-sec sec-type="description" id="SECID0EOLAI"><title>Description of the Holotype</title><p><bold>(Figs <xref ref-type="fig" rid="F2">2</xref>, <xref ref-type="fig" rid="F4">4</xref>).</bold> Adult female (<abbrev xmlns:xlink="http://www.w3.org/1999/xlink" xlink:title="Snout-vent length" id="ABBRID0E6LAI" xlink:type="simple">SVL</abbrev> = 39.43 mm; Fig. <xref ref-type="fig" rid="F2">2</xref>), body robust; head triangular in dorsal view, protruding and sharp in lateral view; head wider than long (<abbrev xmlns:xlink="http://www.w3.org/1999/xlink" xlink:title="Head width" id="ABBRID0EHMAI" xlink:type="simple">HW</abbrev> 1.5 times <abbrev xmlns:xlink="http://www.w3.org/1999/xlink" xlink:title="Head length" id="ABBRID0ELMAI" xlink:type="simple">HL</abbrev>) narrower than body; <abbrev xmlns:xlink="http://www.w3.org/1999/xlink" xlink:title="Head width" id="ABBRID0EPMAI" xlink:type="simple">HW</abbrev> and <abbrev xmlns:xlink="http://www.w3.org/1999/xlink" xlink:title="Head length" id="ABBRID0ETMAI" xlink:type="simple">HL</abbrev> 34.1% and 22.8% of <abbrev xmlns:xlink="http://www.w3.org/1999/xlink" xlink:title="Snout-vent length" id="ABBRID0EXMAI" xlink:type="simple">SVL</abbrev>, respectively. Snout acuminate, triangular in the tip; <abbrev xmlns:xlink="http://www.w3.org/1999/xlink" xlink:title="snout length" id="ABBRID0E2MAI" xlink:type="simple">SL</abbrev> 59.9% of the <abbrev xmlns:xlink="http://www.w3.org/1999/xlink" xlink:title="Head length" id="ABBRID0E6MAI" xlink:type="simple">HL</abbrev>; the distance from the nostril to the tip of the snout is equal to the distance from the anterior margin of the eye to the nostril (2.6 mm); snout protruding and sharp; upper jaw directed beyond the lower. Snout protruding with a sagittal ridge between the upper lip and the point of the snout. <italic><tp:taxon-name><tp:taxon-name-part taxon-name-part-type="genus" reg="Canthus">Canthus</tp:taxon-name-part><tp:taxon-name-part taxon-name-part-type="species" reg="rostralis">rostralis</tp:taxon-name-part></tp:taxon-name></italic> elevated forming a weak canthal crest, concave in dorsal view; loreal region concave; nostril round, small and protuberant, no visible from dorsal view; eye diameter more than half of the interorbital distance (<abbrev xmlns:xlink="http://www.w3.org/1999/xlink" xlink:title="horizontal eye diameter" id="ABBRID0EONAI" xlink:type="simple">ED</abbrev>/<abbrev xmlns:xlink="http://www.w3.org/1999/xlink" xlink:title="interorbital distance" id="ABBRID0ESNAI" xlink:type="simple">IOD</abbrev> = 0.53); <abbrev xmlns:xlink="http://www.w3.org/1999/xlink" xlink:title="horizontal eye diameter" id="ABBRID0EWNAI" xlink:type="simple">ED</abbrev> longer than the distance between eye and nostril (<abbrev xmlns:xlink="http://www.w3.org/1999/xlink" xlink:title="horizontal eye diameter" id="ABBRID0E1NAI" xlink:type="simple">ED</abbrev>/<abbrev xmlns:xlink="http://www.w3.org/1999/xlink" xlink:title="Eye-nostril distance" id="ABBRID0E5NAI" xlink:type="simple">E-N</abbrev> = 1.25). Canthal crest present but weak; preorbital crest non evident but present; supraorbital crest present; postorbital crest weak; supratympanic crest present, distinct, expanded laterally; pretympanic crest present. Tympanic annulus and tympanic membrane absent. Parotoid glands subtriangular, large, almost two times <abbrev xmlns:xlink="http://www.w3.org/1999/xlink" xlink:title="horizontal eye diameter" id="ABBRID0ECOAI" xlink:type="simple">ED</abbrev> (<abbrev xmlns:xlink="http://www.w3.org/1999/xlink" xlink:title="parotoid length" id="ABBRID0EGOAI" xlink:type="simple">PL</abbrev>/<abbrev xmlns:xlink="http://www.w3.org/1999/xlink" xlink:title="horizontal eye diameter" id="ABBRID0EKOAI" xlink:type="simple">ED</abbrev> = 1.88). Skin of the eyelid with abundant small warts of different shapes and sizes, eyelid edge above the eye forming a thick fold. Forearm slender, 25.4% of <abbrev xmlns:xlink="http://www.w3.org/1999/xlink" xlink:title="Snout-vent length" id="ABBRID0EOOAI" xlink:type="simple">SVL</abbrev>; forearm skin bearing abundant subconical warts and smaller conical tubercles along the entire surface. Hands long, slender, hand length 25.1% of <abbrev xmlns:xlink="http://www.w3.org/1999/xlink" xlink:title="Snout-vent length" id="ABBRID0ESOAI" xlink:type="simple">SVL</abbrev>; hands densely covered by minute tubercles in the entire dorsal surface; fingers slender and long; relative length of fingers I&lt;II&lt;IV&lt;III; finger tips round; basal webbing between fingers present, webbing formula: I 1–2 II 2–3 III -3–2<sup>+</sup>IV; fingers with lateral fringes; palmar and thenar tubercles distinct, small and ovoid; thenar less than a half of palmar tubercle; palmar surface of the hand with multiple accessory tubercles like warts and minute tubercles barely visible; supernumerary and subarticular tubercles diffuses. Hindlimbs shorts, robust; femur length and tibia length 33.7% and 34.6% of <abbrev xmlns:xlink="http://www.w3.org/1999/xlink" xlink:title="Snout-vent length" id="ABBRID0EYOAI" xlink:type="simple">SVL</abbrev>, respectively; entire surface of the hindlimbs covered with abundant warts and conical and subconical tubercles of different sizes foot long, 33.2% of <abbrev xmlns:xlink="http://www.w3.org/1999/xlink" xlink:title="Snout-vent length" id="ABBRID0E3OAI" xlink:type="simple">SVL</abbrev>; toes long and slender; relative length of toes I&lt;II&lt;III&lt;V&lt;IV; toes tip round; toes with extensive webbing between toe I and II, moderate in toes III, IV and V, webbing formula: I 0–0 II 0<sup>+</sup>–2- III 1–3- IV 3-–1<sup>+</sup> V; fingers bearing lateral fringes; tarsal fold present, formed from the postaxial lateral fringe of toe V, in the portion proximal to the heel the tarsal fold is replaced by tubercles; outer metatarsal tubercle barely visible, round, ~ 3× smaller than the round inner metatarsal tubercle; plantar surface with flat warts indistinct, accessory tubercles small, indistinct; supernumerary tubercles indistinct; subarticular tubercles diffuses, round.</p><p>Dorsum with scattered subconical, round warts with hard tips and densely covered with minute conical tubercles; lateral row of subconical tubercles from the posterior region of the parotoid gland to insertion of the groin, forming a discontinuous fold. Skin more granular in the flanks with more prominent warts densely distributed. Skin on venter with minute tubercles; chest and gular region more granular than venter. Cloacal opening protuberant, directed posteriorly at mid-level of the thighs. Tongue robust, ~ 2× longer than wide; notched anteriorly, one half free posteriorly. Choana small and ovoid, widely separated. Maxillary, premaxilla and vomerine teeth absent. Measurements of the holotype (mm). <abbrev xmlns:xlink="http://www.w3.org/1999/xlink" xlink:title="Snout-vent length" id="ABBRID0EGPAI" xlink:type="simple">SVL</abbrev>: 39.4; <abbrev xmlns:xlink="http://www.w3.org/1999/xlink" xlink:title="Head width" id="ABBRID0EKPAI" xlink:type="simple">HW</abbrev>: 13.4; <abbrev xmlns:xlink="http://www.w3.org/1999/xlink" xlink:title="Head length" id="ABBRID0EOPAI" xlink:type="simple">HL</abbrev>: 9; <abbrev xmlns:xlink="http://www.w3.org/1999/xlink" xlink:title="horizontal eye diameter" id="ABBRID0ESPAI" xlink:type="simple">ED</abbrev>: 3.3; <abbrev xmlns:xlink="http://www.w3.org/1999/xlink" xlink:title="interorbital distance" id="ABBRID0EWPAI" xlink:type="simple">IOD</abbrev>: 6.1; <abbrev xmlns:xlink="http://www.w3.org/1999/xlink" xlink:title="upper eyelid width" id="ABBRID0E1PAI" xlink:type="simple">EW</abbrev>: 3.3; <abbrev xmlns:xlink="http://www.w3.org/1999/xlink" xlink:title="upper eyelid length" id="ABBRID0E5PAI" xlink:type="simple">EL</abbrev>: 4.3; <abbrev xmlns:xlink="http://www.w3.org/1999/xlink" xlink:title="internarial distance" id="ABBRID0ECQAI" xlink:type="simple">IND</abbrev>: 4.0; <abbrev xmlns:xlink="http://www.w3.org/1999/xlink" xlink:title="Eye-nostril distance" id="ABBRID0EGQAI" xlink:type="simple">E-N</abbrev>: 3.1; <abbrev xmlns:xlink="http://www.w3.org/1999/xlink" xlink:title="Nostril-snout distance" id="ABBRID0EKQAI" xlink:type="simple">NSD</abbrev>: 2.6; <abbrev xmlns:xlink="http://www.w3.org/1999/xlink" xlink:title="snout length" id="ABBRID0EOQAI" xlink:type="simple">SL</abbrev>: 5.4; <abbrev xmlns:xlink="http://www.w3.org/1999/xlink" xlink:title="forearm length" id="ABBRID0ESQAI" xlink:type="simple">FL</abbrev>: 10.0; <abbrev xmlns:xlink="http://www.w3.org/1999/xlink" xlink:title="hand length" id="ABBRID0EWQAI" xlink:type="simple">HNDL</abbrev>: 9.9; <abbrev xmlns:xlink="http://www.w3.org/1999/xlink" xlink:title="femur length" id="ABBRID0E1QAI" xlink:type="simple">FEML</abbrev>: 13.3; <abbrev xmlns:xlink="http://www.w3.org/1999/xlink" xlink:title="tibia length" id="ABBRID0E5QAI" xlink:type="simple">TL</abbrev>: 13.6; <abbrev xmlns:xlink="http://www.w3.org/1999/xlink" xlink:title="foot length" id="ABBRID0ECRAI" xlink:type="simple">FOOTL</abbrev>: 13.1; <abbrev xmlns:xlink="http://www.w3.org/1999/xlink" xlink:title="parotoid length" id="ABBRID0EGRAI" xlink:type="simple">PL</abbrev>: 6.2.</p></tp:treatment-sec><tp:treatment-sec sec-type="Coloration of Holotype in life" id="SECID0EKRAI"><title>Coloration of Holotype in life.</title><p>Head mainly brown with some darker zones in the tympanic region; the pupil is circular and the iris appears golden, accompanied by black mottled spots that become more grouped near the sclera. The suborbital area is cream yellowish and extend in two lines of the same color, one ends in the mouth corner, and the second, reach the upper lip. The dorsal surface has a light brown background with a dark brown medial band that start at the interorbital space covering both eyelids and extend medially toward the cloacal sheath, becoming a discontinuous mark in the latter; at the level of the parotoid glands and the middle of the dorsum, the aforementioned band turns into an inverted V-shaped mark. The flanks of the body have a light brown coloration, in which highlights a cream yellowish line that extends from the upper eyelid to the groin that is cream yellowish with few black spots, crossing the parotoid glands and the fine lateral row of tubercles. The ventral surface of the body and posterior and anterior extremities have a cream yellowish background, with the presence of brown mottle marks that are more concentrated at gular region and turn diffuses towards the posterior region of venter. The cloacal opening has a divide coloration, in which the upper region is brown with yellow spots, and the lower region has a cream yellowish with brown marks. The tarsal fold is light yellow and extend from the keel to the distal point of the toe V.</p></tp:treatment-sec><tp:treatment-sec sec-type="Coloration of holotype in preservative" id="SECID0EPRAI"><title>Coloration of holotype in preservative</title><p><bold>(Figs <xref ref-type="fig" rid="F2">2</xref>, <xref ref-type="fig" rid="F4">4</xref>).</bold> The head has mainly a dark brown coloration; the tympanic region is dark brown; the suborbital region has a yellow mustard color and form two lines of the same color that extends to the mouth corner and the upper lip, respectively. The dorsum has a light brown background with a darker band that start in the interorbital space and covers both eyelids and extends to the cloaca turning in a diffuse mark in this region; at the level of the parotoid glands and the middle of dorsum this band forms an inverted V-shaped mark. The flanks are dark brown almost black with a cream yellowish line that start at the upper eyelid and extends to the groin that has a yellow background with black spotting, crossing the brown parotoid glands. The dorsal surfaces of the extremities are dark brown with cream yellowish marks at the webbing and the tips of the fingers and toes. The ventral surfaces of the body and extremities have brown mottled marks on a yellow mustard background; the brown marks are concentrated in the gular region turning into diffuse marks toward the cloaca. The cloaca has two different colorations, in which the upper region is brown with few yellow spots, and the lower region has a yellow background with brown marks. The tarsal fold is yellow.</p></tp:treatment-sec><tp:treatment-sec sec-type="variation" id="SECID0EASAI"><title>Variation.</title><p>There is variation in the measurements between females and males in which females have a longer size in some structures (Table <xref ref-type="table" rid="T2">2</xref>). There is also variation in the degree of the dorsolateral row of prominent tubercles as follow: scattered conical tubercles that does not form a row (<named-content xmlns:xlink="http://www.w3.org/1999/xlink" content-type="dwc:institutional_code" xlink:title="Colección de Anfibios of the Museo de Historia Natural of the Universidad de Caldas" xlink:href="http://grbio.org/institution/museum-national-dhistoire-naturelle-2" xlink:type="simple">MHN-UCa-Am</named-content> 198–199); lateral row of conical tubercles from the anterior part of the parotid glands to 2/3 of the lateral space to the groin (<named-content xmlns:xlink="http://www.w3.org/1999/xlink" content-type="dwc:institutional_code" xlink:title="Colección de Anfibios of the Museo de Historia Natural of the Universidad de Caldas" xlink:href="http://grbio.org/institution/museum-national-dhistoire-naturelle-2" xlink:type="simple">MHN-UCa-Am</named-content> 196, 0412); complete lateral row of conical tubercles from the anterior part of the parotid glands to the groin (<named-content xmlns:xlink="http://www.w3.org/1999/xlink" content-type="dwc:institutional_code" xlink:title="Colección de Anfibios of the Museo de Historia Natural of the Universidad de Caldas" xlink:href="http://grbio.org/institution/museum-national-dhistoire-naturelle-2" xlink:type="simple">MHN-UCa-Am</named-content> 1164). Head triangular in dorsal view pointed at the tip in females (<named-content xmlns:xlink="http://www.w3.org/1999/xlink" content-type="dwc:institutional_code" xlink:title="Colección de Anfibios of the Museo de Historia Natural of the Universidad de Caldas" xlink:href="http://grbio.org/institution/museum-national-dhistoire-naturelle-2" xlink:type="simple">MHN-UCa-Am</named-content> 198, 421, 1164) or blunt at the tip in males (<named-content xmlns:xlink="http://www.w3.org/1999/xlink" content-type="dwc:institutional_code" xlink:title="Colección de Anfibios of the Museo de Historia Natural of the Universidad de Caldas" xlink:href="http://grbio.org/institution/museum-national-dhistoire-naturelle-2" xlink:type="simple">MHN-UCa-Am</named-content> 196, 199). The color patterns vary among the type series from light brown with darker markings in the dorsum (<named-content xmlns:xlink="http://www.w3.org/1999/xlink" content-type="dwc:institutional_code" xlink:title="Colección de Anfibios of the Museo de Historia Natural of the Universidad de Caldas" xlink:href="http://grbio.org/institution/museum-national-dhistoire-naturelle-2" xlink:type="simple">MHN-UCa-Am</named-content> 196), a darker brown dorsum with diffuse dark marks (<named-content xmlns:xlink="http://www.w3.org/1999/xlink" content-type="dwc:institutional_code" xlink:title="Colección de Anfibios of the Museo de Historia Natural of the Universidad de Caldas" xlink:href="http://grbio.org/institution/museum-national-dhistoire-naturelle-2" xlink:type="simple">MHN-UCa-Am</named-content> 198, Am 421, Am 1717; Fig. <xref ref-type="fig" rid="F5">5B, H, I</xref>, respectively) to a dark brown, almost black dorsum with indistinct black marks (<named-content xmlns:xlink="http://www.w3.org/1999/xlink" content-type="dwc:institutional_code" xlink:title="Colección de Anfibios of the Museo de Historia Natural of the Universidad de Caldas" xlink:href="http://grbio.org/institution/museum-national-dhistoire-naturelle-2" xlink:type="simple">MHN-UCa-Am</named-content> 199, Am 1698, Am 1718, Fig. <xref ref-type="fig" rid="F5">5A, C and G</xref>, respectively; and Am 1164, Fig. <xref ref-type="fig" rid="F2">2A</xref>). Three individuals have a cream/yellowish longitudinal line in the dorsum (<named-content xmlns:xlink="http://www.w3.org/1999/xlink" content-type="dwc:institutional_code" xlink:title="Colección de Anfibios of the Museo de Historia Natural of the Universidad de Caldas" xlink:href="http://grbio.org/institution/museum-national-dhistoire-naturelle-2" xlink:type="simple">MHN-UCa-Am</named-content> 199, 421, 1718. Fig. <xref ref-type="fig" rid="F5">5A, G, I</xref>). The variability in the degree of the dark brown mottling and markings in the venter is high (Fig. <xref ref-type="fig" rid="F5">5D–F, J–L</xref>); the chest and gular region varies from a light cream yellowish background with diffuse and thin dark brown marks more abundant from chest to the gular region (<named-content xmlns:xlink="http://www.w3.org/1999/xlink" content-type="dwc:institutional_code" xlink:title="Colección de Anfibios of the Museo de Historia Natural of the Universidad de Caldas" xlink:href="http://grbio.org/institution/museum-national-dhistoire-naturelle-2" xlink:type="simple">MHN-UCa-Am</named-content> 196, 421, 1698, 1717) to a cream colored background with thick and abundant dark brown to black markings along the entire venter and completely dark in chest and gular region (<named-content xmlns:xlink="http://www.w3.org/1999/xlink" content-type="dwc:institutional_code" xlink:title="Colección de Anfibios of the Museo de Historia Natural of the Universidad de Caldas" xlink:href="http://grbio.org/institution/museum-national-dhistoire-naturelle-2" xlink:type="simple">MHN-UCa-Am</named-content> 198–199, 1718). Two individuals present two light cream lines, one longitudinal from the tip of lower lip to the cloacal opening and the second horizontal from the insertion of the arm (<named-content xmlns:xlink="http://www.w3.org/1999/xlink" content-type="dwc:institutional_code" xlink:title="Colección de Anfibios of the Museo de Historia Natural of the Universidad de Caldas" xlink:href="http://grbio.org/institution/museum-national-dhistoire-naturelle-2" xlink:type="simple">MHN-UCa-Am</named-content> 199, 421). The females have large eggs with a cream-yellow color and lacking reticulations (Fig. <xref ref-type="fig" rid="F6">6A</xref>). The males lack nuptial excrescences and vocal slits, the testes are small and present black reticulations (Fig. <xref ref-type="fig" rid="F6">6B</xref>).</p><table-wrap id="T2" position="float" orientation="portrait"><label>Table 2.</label><caption><p>Measurements taken to the nine individuals of <italic><tp:taxon-name><tp:taxon-name-part taxon-name-part-type="genus" reg="Rhinella">Rhinella</tp:taxon-name-part><tp:taxon-name-part taxon-name-part-type="species" reg="kumanday">kumanday</tp:taxon-name-part></tp:taxon-name></italic> sp. nov. housed in the <named-content xmlns:xlink="http://www.w3.org/1999/xlink" content-type="dwc:institutional_code" xlink:title="Colección de Anfibios of the Museo de Historia Natural of the Universidad de Caldas" xlink:href="http://grbio.org/institution/museum-national-dhistoire-naturelle-2" xlink:type="simple">MHN-UCa-Am</named-content>. For the measurements definitions see Materials and methods. <named-content xmlns:xlink="http://www.w3.org/1999/xlink" content-type="dwc:institutional_code" xlink:title="Colección de Anfibios of the Museo de Historia Natural of the Universidad de Caldas" xlink:href="http://grbio.org/institution/museum-national-dhistoire-naturelle-2" xlink:type="simple">MHN-UCa-Am</named-content> 421, 1717, and 1802 are not part of the type series.</p></caption><table id="TID0EZDDI" rules="all"><tbody><tr><th rowspan="1" colspan="1">Measurements</th><th rowspan="1" colspan="1">Female holotype <named-content xmlns:xlink="http://www.w3.org/1999/xlink" content-type="dwc:institutional_code" xlink:title="Colección de Anfibios of the Museo de Historia Natural of the Universidad de Caldas" xlink:href="http://grbio.org/institution/museum-national-dhistoire-naturelle-2" xlink:type="simple">MHN-UCa-Am</named-content> 1164</th><th rowspan="1" colspan="1">Female <named-content xmlns:xlink="http://www.w3.org/1999/xlink" content-type="dwc:institutional_code" xlink:title="Colección de Anfibios of the Museo de Historia Natural of the Universidad de Caldas" xlink:href="http://grbio.org/institution/museum-national-dhistoire-naturelle-2" xlink:type="simple">MHN-UCa-Am</named-content> 198</th><th rowspan="1" colspan="1">Juvenile female <named-content xmlns:xlink="http://www.w3.org/1999/xlink" content-type="dwc:institutional_code" xlink:title="Colección de Anfibios of the Museo de Historia Natural of the Universidad de Caldas" xlink:href="http://grbio.org/institution/museum-national-dhistoire-naturelle-2" xlink:type="simple">MHN-UCa-Am</named-content> 421</th><th rowspan="1" colspan="1">Female <named-content xmlns:xlink="http://www.w3.org/1999/xlink" content-type="dwc:institutional_code" xlink:title="Colección de Anfibios of the Museo de Historia Natural of the Universidad de Caldas" xlink:href="http://grbio.org/institution/museum-national-dhistoire-naturelle-2" xlink:type="simple">MHN-UCa-Am</named-content> 1698</th><th rowspan="1" colspan="1">Female <named-content xmlns:xlink="http://www.w3.org/1999/xlink" content-type="dwc:institutional_code" xlink:title="Colección de Anfibios of the Museo de Historia Natural of the Universidad de Caldas" xlink:href="http://grbio.org/institution/museum-national-dhistoire-naturelle-2" xlink:type="simple">MHN-UCa-Am</named-content> 1717</th><th rowspan="1" colspan="1">Female <named-content xmlns:xlink="http://www.w3.org/1999/xlink" content-type="dwc:institutional_code" xlink:title="Colección de Anfibios of the Museo de Historia Natural of the Universidad de Caldas" xlink:href="http://grbio.org/institution/museum-national-dhistoire-naturelle-2" xlink:type="simple">MHN-UCa-Am</named-content> 1718</th><th rowspan="1" colspan="1">Female <named-content xmlns:xlink="http://www.w3.org/1999/xlink" content-type="dwc:institutional_code" xlink:title="Colección de Anfibios of the Museo de Historia Natural of the Universidad de Caldas" xlink:href="http://grbio.org/institution/museum-national-dhistoire-naturelle-2" xlink:type="simple">MHN-UCa-Am</named-content> 1802</th><th rowspan="1" colspan="1">Male <named-content xmlns:xlink="http://www.w3.org/1999/xlink" content-type="dwc:institutional_code" xlink:title="Colección de Anfibios of the Museo de Historia Natural of the Universidad de Caldas" xlink:href="http://grbio.org/institution/museum-national-dhistoire-naturelle-2" xlink:type="simple">MHN-UCa-Am</named-content> 196</th><th rowspan="1" colspan="1">Male <named-content xmlns:xlink="http://www.w3.org/1999/xlink" content-type="dwc:institutional_code" xlink:title="Colección de Anfibios of the Museo de Historia Natural of the Universidad de Caldas" xlink:href="http://grbio.org/institution/museum-national-dhistoire-naturelle-2" xlink:type="simple">MHN-UCa-Am</named-content> 199</th></tr><tr><td rowspan="1" colspan="1">
                      <bold>
                        <abbrev xmlns:xlink="http://www.w3.org/1999/xlink" xlink:title="Snout-vent length" id="ABBRID0EIYAI" xlink:type="simple">SVL</abbrev>
                      </bold>
                    </td><td rowspan="1" colspan="1">39.4</td><td rowspan="1" colspan="1">40.1</td><td rowspan="1" colspan="1">32.5</td><td rowspan="1" colspan="1">35.01</td><td rowspan="1" colspan="1">35.54</td><td rowspan="1" colspan="1">37.71</td><td rowspan="1" colspan="1">35.98</td><td rowspan="1" colspan="1">36.4</td><td rowspan="1" colspan="1">37.8</td></tr><tr><td rowspan="1" colspan="1">
                      <bold>
                        <abbrev xmlns:xlink="http://www.w3.org/1999/xlink" xlink:title="Head width" id="ABBRID0ENZAI" xlink:type="simple">HW</abbrev>
                      </bold>
                    </td><td rowspan="1" colspan="1">13.4</td><td rowspan="1" colspan="1">13.7</td><td rowspan="1" colspan="1">12.1</td><td rowspan="1" colspan="1">12.36</td><td rowspan="1" colspan="1">12.51</td><td rowspan="1" colspan="1">13.26</td><td rowspan="1" colspan="1">11.08</td><td rowspan="1" colspan="1">11.6</td><td rowspan="1" colspan="1">11.5</td></tr><tr><td rowspan="1" colspan="1">
                      <bold>
                        <abbrev xmlns:xlink="http://www.w3.org/1999/xlink" xlink:title="Head length" id="ABBRID0ES1AI" xlink:type="simple">HL</abbrev>
                      </bold>
                    </td><td rowspan="1" colspan="1">9</td><td rowspan="1" colspan="1">8.7</td><td rowspan="1" colspan="1">7.2</td><td rowspan="1" colspan="1">9.45</td><td rowspan="1" colspan="1">9.87</td><td rowspan="1" colspan="1">9.61</td><td rowspan="1" colspan="1">8.30</td><td rowspan="1" colspan="1">6.1</td><td rowspan="1" colspan="1">8.0</td></tr><tr><td rowspan="1" colspan="1">
                      <bold>
                        <abbrev xmlns:xlink="http://www.w3.org/1999/xlink" xlink:title="horizontal eye diameter" id="ABBRID0EX2AI" xlink:type="simple">ED</abbrev>
                      </bold>
                    </td><td rowspan="1" colspan="1">3.3</td><td rowspan="1" colspan="1">3.2</td><td rowspan="1" colspan="1">3.5</td><td rowspan="1" colspan="1">3.12</td><td rowspan="1" colspan="1">3.87</td><td rowspan="1" colspan="1">3.59</td><td rowspan="1" colspan="1">3.92</td><td rowspan="1" colspan="1">3.1</td><td rowspan="1" colspan="1">3.2</td></tr><tr><td rowspan="1" colspan="1">
                      <bold>
                        <abbrev xmlns:xlink="http://www.w3.org/1999/xlink" xlink:title="interorbital distance" id="ABBRID0E33AI" xlink:type="simple">IOD</abbrev>
                      </bold>
                    </td><td rowspan="1" colspan="1">6.1</td><td rowspan="1" colspan="1">5.5</td><td rowspan="1" colspan="1">4.4</td><td rowspan="1" colspan="1">4.23</td><td rowspan="1" colspan="1">4.56</td><td rowspan="1" colspan="1">4.84</td><td rowspan="1" colspan="1">3.85</td><td rowspan="1" colspan="1">5.7</td><td rowspan="1" colspan="1">2.8</td></tr><tr><td rowspan="1" colspan="1">
                      <bold>
                        <abbrev xmlns:xlink="http://www.w3.org/1999/xlink" xlink:title="upper eyelid width" id="ABBRID0EB5AI" xlink:type="simple">EW</abbrev>
                      </bold>
                    </td><td rowspan="1" colspan="1">3.3</td><td rowspan="1" colspan="1">2.6</td><td rowspan="1" colspan="1">3.4</td><td rowspan="1" colspan="1">2</td><td rowspan="1" colspan="1">3.55</td><td rowspan="1" colspan="1">3.21</td><td rowspan="1" colspan="1">3.02</td><td rowspan="1" colspan="1">2.8</td><td rowspan="1" colspan="1">2.7</td></tr><tr><td rowspan="1" colspan="1">
                      <bold>
                        <abbrev xmlns:xlink="http://www.w3.org/1999/xlink" xlink:title="upper eyelid length" id="ABBRID0EG6AI" xlink:type="simple">EL</abbrev>
                      </bold>
                    </td><td rowspan="1" colspan="1">4.3</td><td rowspan="1" colspan="1">3.7</td><td rowspan="1" colspan="1">4.3</td><td rowspan="1" colspan="1">3.19</td><td rowspan="1" colspan="1">4.71</td><td rowspan="1" colspan="1">4.42</td><td rowspan="1" colspan="1">3.35</td><td rowspan="1" colspan="1">4.8</td><td rowspan="1" colspan="1">4.2</td></tr><tr><td rowspan="1" colspan="1">
                      <bold>
                        <abbrev xmlns:xlink="http://www.w3.org/1999/xlink" xlink:title="internarial distance" id="ABBRID0ELABI" xlink:type="simple">IND</abbrev>
                      </bold>
                    </td><td rowspan="1" colspan="1">4.0</td><td rowspan="1" colspan="1">3.8</td><td rowspan="1" colspan="1">3.4</td><td rowspan="1" colspan="1">3.3</td><td rowspan="1" colspan="1">3.64</td><td rowspan="1" colspan="1">3.63</td><td rowspan="1" colspan="1">3.86</td><td rowspan="1" colspan="1">3.5</td><td rowspan="1" colspan="1">3.8</td></tr><tr><td rowspan="1" colspan="1">
                      <bold>
                        <abbrev xmlns:xlink="http://www.w3.org/1999/xlink" xlink:title="Eye-nostril distance" id="ABBRID0EQBBI" xlink:type="simple">E-N</abbrev>
                      </bold>
                    </td><td rowspan="1" colspan="1">3.1</td><td rowspan="1" colspan="1">2.4</td><td rowspan="1" colspan="1">2.4</td><td rowspan="1" colspan="1">2.52</td><td rowspan="1" colspan="1">2.82</td><td rowspan="1" colspan="1">2.81</td><td rowspan="1" colspan="1">–</td><td rowspan="1" colspan="1">2.3</td><td rowspan="1" colspan="1">2.1</td></tr><tr><td rowspan="1" colspan="1">
                      <bold>
                        <abbrev xmlns:xlink="http://www.w3.org/1999/xlink" xlink:title="Nostril-snout distance" id="ABBRID0EVCBI" xlink:type="simple">NSD</abbrev>
                      </bold>
                    </td><td rowspan="1" colspan="1">2.6</td><td rowspan="1" colspan="1">2.9</td><td rowspan="1" colspan="1">2.4</td><td rowspan="1" colspan="1">1.63</td><td rowspan="1" colspan="1">2.5</td><td rowspan="1" colspan="1">2.49</td><td rowspan="1" colspan="1">3.3</td><td rowspan="1" colspan="1">2.8</td><td rowspan="1" colspan="1">2.7</td></tr><tr><td rowspan="1" colspan="1">
                      <bold>
                        <abbrev xmlns:xlink="http://www.w3.org/1999/xlink" xlink:title="snout length" id="ABBRID0E1DBI" xlink:type="simple">SL</abbrev>
                      </bold>
                    </td><td rowspan="1" colspan="1">5.4</td><td rowspan="1" colspan="1">5.2</td><td rowspan="1" colspan="1">4.5</td><td rowspan="1" colspan="1">4.96</td><td rowspan="1" colspan="1">4.93</td><td rowspan="1" colspan="1">5.06</td><td rowspan="1" colspan="1">–</td><td rowspan="1" colspan="1">5.6</td><td rowspan="1" colspan="1">5.2</td></tr><tr><td rowspan="1" colspan="1">
                      <bold>
                        <abbrev xmlns:xlink="http://www.w3.org/1999/xlink" xlink:title="forearm length" id="ABBRID0E6EBI" xlink:type="simple">FL</abbrev>
                      </bold>
                    </td><td rowspan="1" colspan="1">10.0</td><td rowspan="1" colspan="1">9.0</td><td rowspan="1" colspan="1">6.9</td><td rowspan="1" colspan="1">8.55</td><td rowspan="1" colspan="1">8.36</td><td rowspan="1" colspan="1">7.96</td><td rowspan="1" colspan="1">10.06</td><td rowspan="1" colspan="1">7.1</td><td rowspan="1" colspan="1">7.0</td></tr><tr><td rowspan="1" colspan="1">
                      <bold>
                        <abbrev xmlns:xlink="http://www.w3.org/1999/xlink" xlink:title="hand length" id="ABBRID0EEGBI" xlink:type="simple">HNDL</abbrev>
                      </bold>
                    </td><td rowspan="1" colspan="1">9.9</td><td rowspan="1" colspan="1">9.6</td><td rowspan="1" colspan="1">7.4</td><td rowspan="1" colspan="1">9.39</td><td rowspan="1" colspan="1">9.06</td><td rowspan="1" colspan="1">8.33</td><td rowspan="1" colspan="1">4.59</td><td rowspan="1" colspan="1">8.6</td><td rowspan="1" colspan="1">8.5</td></tr><tr><td rowspan="1" colspan="1">
                      <bold>
                        <abbrev xmlns:xlink="http://www.w3.org/1999/xlink" xlink:title="femur length" id="ABBRID0EJHBI" xlink:type="simple">FEML</abbrev>
                      </bold>
                    </td><td rowspan="1" colspan="1">13.3</td><td rowspan="1" colspan="1">10.9</td><td rowspan="1" colspan="1">9.9</td><td rowspan="1" colspan="1">12.6</td><td rowspan="1" colspan="1">12.69</td><td rowspan="1" colspan="1">12.79</td><td rowspan="1" colspan="1">13.32</td><td rowspan="1" colspan="1">8.2</td><td rowspan="1" colspan="1">9.0</td></tr><tr><td rowspan="1" colspan="1">
                      <bold>
                        <abbrev xmlns:xlink="http://www.w3.org/1999/xlink" xlink:title="tibia length" id="ABBRID0EOIBI" xlink:type="simple">TL</abbrev>
                      </bold>
                    </td><td rowspan="1" colspan="1">13.6</td><td rowspan="1" colspan="1">12.8</td><td rowspan="1" colspan="1">9.6</td><td rowspan="1" colspan="1">11.42</td><td rowspan="1" colspan="1">11.44</td><td rowspan="1" colspan="1">10.91</td><td rowspan="1" colspan="1">14.99</td><td rowspan="1" colspan="1">11.3</td><td rowspan="1" colspan="1">10.5</td></tr><tr><td rowspan="1" colspan="1">
                      <bold>
                        <abbrev xmlns:xlink="http://www.w3.org/1999/xlink" xlink:title="foot length" id="ABBRID0ETJBI" xlink:type="simple">FOOTL</abbrev>
                      </bold>
                    </td><td rowspan="1" colspan="1">13.1</td><td rowspan="1" colspan="1">11.6</td><td rowspan="1" colspan="1">10</td><td rowspan="1" colspan="1">12.03</td><td rowspan="1" colspan="1">11.67</td><td rowspan="1" colspan="1">11.12</td><td rowspan="1" colspan="1">14.21</td><td rowspan="1" colspan="1">11.1</td><td rowspan="1" colspan="1">10.9</td></tr><tr><td rowspan="1" colspan="1">
                      <bold>
                        <abbrev xmlns:xlink="http://www.w3.org/1999/xlink" xlink:title="parotoid length" id="ABBRID0EYKBI" xlink:type="simple">PL</abbrev>
                      </bold>
                    </td><td rowspan="1" colspan="1">6.2</td><td rowspan="1" colspan="1">5.9</td><td rowspan="1" colspan="1">5.7</td><td rowspan="1" colspan="1">4.84</td><td rowspan="1" colspan="1">4.35</td><td rowspan="1" colspan="1">4.7</td><td rowspan="1" colspan="1">–</td><td rowspan="1" colspan="1">5.8</td><td rowspan="1" colspan="1">5.4</td></tr></tbody></table></table-wrap><fig id="F5" position="float" orientation="portrait"><object-id xmlns:xlink="http://www.w3.org/1999/xlink" content-type="doi" xlink:type="simple">10.3897/zookeys.1196.114861.figure5</object-id><object-id xmlns:xlink="http://www.w3.org/1999/xlink" content-type="arpha" xlink:type="simple">EB35FCFB-34E3-5D3E-97EF-9A4D79F8CC46</object-id><label>Figure 5.</label><caption><p>Paratypes and referred specimens of <italic><tp:taxon-name><tp:taxon-name-part taxon-name-part-type="genus" reg="Rhinella">Rhinella</tp:taxon-name-part><tp:taxon-name-part taxon-name-part-type="species" reg="kumanday">kumanday</tp:taxon-name-part></tp:taxon-name></italic> sp. nov. in preservative <bold>A, B, C, G–I</bold> dorsal views (<named-content xmlns:xlink="http://www.w3.org/1999/xlink" content-type="dwc:institutional_code" xlink:title="Colección de Anfibios of the Museo de Historia Natural of the Universidad de Caldas" xlink:href="http://grbio.org/institution/museum-national-dhistoire-naturelle-2" xlink:type="simple">MHN-UCa-Am</named-content> 199, 198, 1698, 1718, 1717, 421, respectively) and ventral views <bold>D–F, J–L</bold> (<named-content xmlns:xlink="http://www.w3.org/1999/xlink" content-type="dwc:institutional_code" xlink:title="Colección de Anfibios of the Museo de Historia Natural of the Universidad de Caldas" xlink:href="http://grbio.org/institution/museum-national-dhistoire-naturelle-2" xlink:type="simple">MHN-UCa-Am</named-content> 199, 198, 1698, 1718, 1717, 421, respectively).</p></caption><graphic xmlns:xlink="http://www.w3.org/1999/xlink" xlink:href="zookeys-1196-149_article-114861__-g005.jpg" position="float" orientation="portrait" xlink:type="simple" id="oo_1009440.jpg"><uri content-type="original_file" xlink:type="simple">https://binary.pensoft.net/fig/1009440</uri></graphic></fig><fig id="F6" position="float" orientation="portrait"><object-id xmlns:xlink="http://www.w3.org/1999/xlink" content-type="doi" xlink:type="simple">10.3897/zookeys.1196.114861.figure6</object-id><object-id xmlns:xlink="http://www.w3.org/1999/xlink" content-type="arpha" xlink:type="simple">D648E43F-0706-539A-B828-7BFD7915AE06</object-id><label>Figure 6.</label><caption><p>Internal sexual anatomy of <italic><tp:taxon-name><tp:taxon-name-part taxon-name-part-type="genus" reg="Rhinella">Rhinella</tp:taxon-name-part><tp:taxon-name-part taxon-name-part-type="species" reg="kumanday">kumanday</tp:taxon-name-part></tp:taxon-name></italic> sp. nov. <bold>A</bold> female (<named-content xmlns:xlink="http://www.w3.org/1999/xlink" content-type="dwc:institutional_code" xlink:title="Colección de Anfibios of the Museo de Historia Natural of the Universidad de Caldas" xlink:href="http://grbio.org/institution/museum-national-dhistoire-naturelle-2" xlink:type="simple">MHN-UCa-Am</named-content> 198) <bold>B</bold> male (<named-content xmlns:xlink="http://www.w3.org/1999/xlink" content-type="dwc:institutional_code" xlink:title="Colección de Anfibios of the Museo de Historia Natural of the Universidad de Caldas" xlink:href="http://grbio.org/institution/museum-national-dhistoire-naturelle-2" xlink:type="simple">MHN-UCa-Am</named-content> 199). Abbreviations: <bold>fb</bold> fat bodies; <bold>ov</bold> ovary; <bold>e</bold> ovarian eggs; <bold>t</bold> testes.</p></caption><graphic xmlns:xlink="http://www.w3.org/1999/xlink" xlink:href="zookeys-1196-149_article-114861__-g006.jpg" position="float" orientation="portrait" xlink:type="simple" id="oo_1009441.jpg"><uri content-type="original_file" xlink:type="simple">https://binary.pensoft.net/fig/1009441</uri></graphic></fig></tp:treatment-sec><tp:treatment-sec sec-type="description" id="SECID0EHOBI"><title>Osteological description.</title><p>The following description is based on two stained and cleared adult female specimens (<named-content xmlns:xlink="http://www.w3.org/1999/xlink" content-type="dwc:institutional_code" xlink:title="Colección de Anfibios of the Museo de Historia Natural of the Universidad de Caldas" xlink:href="http://grbio.org/institution/museum-national-dhistoire-naturelle-2" xlink:type="simple">MHN-UCa-Am</named-content> 1802, <abbrev xmlns:xlink="http://www.w3.org/1999/xlink" xlink:title="Snout-vent length" id="ABBRID0EROBI" xlink:type="simple">SVL</abbrev> = 35.98 mm; <named-content xmlns:xlink="http://www.w3.org/1999/xlink" content-type="dwc:institutional_code" xlink:title="Colección de Anfibios of the Museo de Historia Natural of the Universidad de Caldas" xlink:href="http://grbio.org/institution/museum-national-dhistoire-naturelle-2" xlink:type="simple">MHN-UCa-Am</named-content> 1492, <abbrev xmlns:xlink="http://www.w3.org/1999/xlink" xlink:title="Snout-vent length" id="ABBRID0EZOBI" xlink:type="simple">SVL</abbrev> = 35.01 mm).</p><p><bold><italic>Cranium</italic>.</bold> Shape of anterior margin of nasal bones are relatively blunt and in contact medially; the anterior margin of the frontoparietal bones are not completely articulated with the posterior margin of nasals making the dorsal surface of sphenethmoid visible; dermal roofing bones heavily ornamented with pits, striations and rugosities; canthal crest blunt; preorbital crest present; supraorbital crest blunt and thick; postorbital crest present but weak; supratympanic crest present, distinct, expanded laterally towards the postorbital crest, but the occipital artery pathway avoids connecting with the supraorbital crest; pretympanic crest weak; parietal crest weak; the occipital artery canal partially cover by bones; otic ramus enlarged in contact with the posterolateral margin of frontoparietal bones; anterior margins of the nasal bones extended beyond the dorsal margins of the alary processes of the premaxillae; alary processes of the premaxillae angled posteriorly to the anterior margin of the premaxillae; the anterior end of the septomaxilla is not developed; the zygomatic ramus of squamosal is free from the ventral ramus; the jaw articulation is opposite to the fenestra ovalis; columella is present but reduced in size and articulated with the palatoquadrate and squamosal; tympanic annulus is absent; frontoparietal extends beyond the lateral margins of the sphenethmoid; the sphenethmoid reaches the palatines; the anterior ramus of the pterygoid articulates along the margin of maxilla and does not contact the palatine; ventral ridge of the palatines absent; medial ramus of the pterygoid is fused with the anterolateral margin of the parasphenoid; the surface of contact is jagged between the medial ramus of pterygoid and parasphenoid alae; anterior margin of the cultriform process of the parasphenoid is broadly rounded anteriorly; bony protrusion at the angle of the jaw absent.</p><p><bold><italic>Vertebral column</italic>.</bold> The axial column consists of seven presacral vertebrae with the neural spine flat or slightly elevated, and vertebrae I–II are fused. The decreasing lengths of the transverse processes and sacrum are: III&gt;IV&gt;Sacrum&gt;V&gt;VII&gt;VI&gt;II; the maximum width of the sacral diapophysis is smaller than the maximum length (maximum length and width of <named-content xmlns:xlink="http://www.w3.org/1999/xlink" content-type="dwc:institutional_code" xlink:title="Colección de Anfibios of the Museo de Historia Natural of the Universidad de Caldas" xlink:href="http://grbio.org/institution/museum-national-dhistoire-naturelle-2" xlink:type="simple">MHN-UCa-Am</named-content> 1492: 5.36 mm and 3.85 mm, and <named-content xmlns:xlink="http://www.w3.org/1999/xlink" content-type="dwc:institutional_code" xlink:title="Colección de Anfibios of the Museo de Historia Natural of the Universidad de Caldas" xlink:href="http://grbio.org/institution/museum-national-dhistoire-naturelle-2" xlink:type="simple">MHN-UCa-Am</named-content> 1802: 5.38 mm and 3.74 mm, respectively); the length of the transverse processes of III and VI vertebrae are larger than the length of the transverse process of vertebrae V (maximum length: 8.61 mm, 9.70 mm and 7.18 mm, respectively); transverse process of the VI vertebrae is parallel to the V vertebrae; transverse process of the VII vertebrae is orientated anteriorly in relation to the medial axis of the vertebral column. The anterior edge of the sacral diapophysis is oriented anteriorly to the midline axis of the vertebral column; posterior margin of the sacral diapophyses is relatively smooth; the fusion of the sacrum and the urostyle is distinguished; the urostyle present lateral fringes in dorsal view. Ilium presents a large dorsally directed protuberance and its dorsal crest is present but small; in lateral view, the anteroventral margin of the symphysis of the iliac bone with the iliac axis of the pelvic girdle is perpendicular to the plane of the iliac bone, forming an angle of 90°; ilia shaft lacks the dorsal crest in medial view; in lateral view, the relative contribution of the ischium to the pelvic girdle is not evident, but the contribution of the ilium to the pelvic girdle is observed, indicating a possible fusion between the ischium and the pubis; the postventral crest of acetabular expansion of ischium is well developed.</p><p><bold><italic>Pectoral girdle</italic>.</bold> The pectoral girdle is composed of various bones and cartilaginous elements, which may exhibit different degrees of mineralization; sternum presents mesosternum and xiphisternum of reduced size, occupying a small lower portion of coracoid, where a degree of mineralization can also be observed; free epicoracoid, partially ossified on the closest edge to the coracoid; each protocoracoid continues through the epicoracoid, reaching the upper part of the clavicle, and it expands laterally until it reaches the distal end where the clavicle articulates with the scapula; the omosternum is absent; a moderate-sized foramen is observed in the upper part of the glenoid cavity, probably caused by the medial union of the scapula, clavicle, and coracoid; clavicle small (~ 5 mm in length in <named-content xmlns:xlink="http://www.w3.org/1999/xlink" content-type="dwc:institutional_code" xlink:title="Colección de Anfibios of the Museo de Historia Natural of the Universidad de Caldas" xlink:href="http://grbio.org/institution/museum-national-dhistoire-naturelle-2" xlink:type="simple">MHN-UCa-Am</named-content> 1802); well-ossified scapula being 2/3× clavicle length; the scapulae are wider at their lateral ends; anterior and posterior margins of each scapula are concave; distal end of each scapula has a bicondylar articulation; the most distal region of the pectoral girdle is formed by the cleithrum and the suprascapula; degree of ossification between the cleithrum and the suprascapula can vary, making it difficult to establish a boundary between the structures; the cleithrum is more ossified towards the anterior margin and extends laterally forming an incomplete rectangle (3/4 of the plate); the posterior border is cartilaginous and lobulated.</p><p><bold><italic>Forelimbs</italic>.</bold> The humerus is the longest bone of the forelimb; the caput humeri (glenoid epiphysis) is rounded; the eminentia capitate is visible as is a large, rounded structure in the distal epiphysis; the shaft has a well–developed ventral ridge that originates near the proximal head of the humerus and extends to 2/3 of the humerus. A poorly developed proximo–medial ridge is observed; the fossa cubitalis ventralis is narrow and inconspicuous; the radius and ulna are completely fused medially into a single structure that shows a longitudinal sulcus (sulcus intermedius) from the distal head to the head to the middle of diaphysis; olecranon (proximal head of the ulna), and capitulum (proximal head of the radius) are conspicuous and form a concave articulation surface with the eminentia capitata. The autopodium has a set of carpal bones (ulnare, radiale, element Y, distal carpal 2, distal carpal 5–4–3, four metacarpals and their corresponding phalanges (II to V) plus two ossified prehallical elements; elongated metacarpals (IV&gt;V&gt;III&gt;II); relative length of fingers is IV&gt;V&gt;III&gt;II; the ultimate phalanx of the manual digits is pointed; the phalangeal formula is 2–2–3–3; in ventral view, manus presents a pad-like ossified structure.</p><p><bold><italic>Hind limbs</italic>.</bold> The femur is ~ 35% of <abbrev xmlns:xlink="http://www.w3.org/1999/xlink" xlink:title="Snout-vent length" id="ABBRID0EMQBI" xlink:type="simple">SVL</abbrev>, has a robust appearance and slightly sigmoidal shape, accompanied by a rounded caput femoralis that fits into the acetabulum of the pelvic girdle; in lateral view, a slight femoral crest is observed and occupies 1/4 of the femur length; tibia and fibula are fused, only distinguishable by the presence of the sulcus intermedius; femur (~ 12 mm) is slightly longer than the tibia-fibula (~ 11 mm); the tibia-fibula present equal length and are fused at the distal and proximal epiphyses. The autopodium consist of a series of tarsal elements (tibia-fibula, and two distal elements), five metatarsal elements with their corresponding phalanges (I–V), and two ossified prehallical elements; element Y is located proximally to metatarsal I and articulating medially with the proximal elements of prehallux; two voluminous elements likely represent fused element Y + distal tarsal 1, and distal tarsals 2 and 3, or element Y and distal tarsals 1–3; the last phalanx of the toes of the hind leg is pointed; phalangeal formula is 2–2–3–4–3, and the relative length of the toes is IV&gt;III&gt;V&gt;II&gt;I.</p></tp:treatment-sec><tp:treatment-sec sec-type="distribution" id="SECID0EQQBI"><title>Distribution.</title><p><italic><tp:taxon-name><tp:taxon-name-part taxon-name-part-type="genus" reg="Rhinella">Rhinella</tp:taxon-name-part><tp:taxon-name-part taxon-name-part-type="species" reg="kumanday">kumanday</tp:taxon-name-part></tp:taxon-name></italic> sp. nov. is distributed in the Central Cordillera of Colombia in an elevational range from 2404 to 3690 m (Fig. <xref ref-type="fig" rid="F7">7</xref>). It inhabits Andean and high-Andean vegetation (Fig. <xref ref-type="fig" rid="F8">8</xref>) of the Cauca and Magdalena Montane Forests (sensu <xref ref-type="bibr" rid="B14">Dinerstein et al. 2017</xref>). Records of this toad are confined to the area adjacent to Los Nevados Natural Park, which is in the northernmost volcanic belt of the Central Cordillera.</p><fig id="F7" position="float" orientation="portrait"><object-id xmlns:xlink="http://www.w3.org/1999/xlink" content-type="doi" xlink:type="simple">10.3897/zookeys.1196.114861.figure7</object-id><object-id xmlns:xlink="http://www.w3.org/1999/xlink" content-type="arpha" xlink:type="simple">E98876EE-0F08-5E81-B14E-AB81D12A8C97</object-id><label>Figure 7.</label><caption><p>Distribution of <italic><tp:taxon-name><tp:taxon-name-part taxon-name-part-type="genus" reg="Rhinella">Rhinella</tp:taxon-name-part><tp:taxon-name-part taxon-name-part-type="species" reg="kumanday">kumanday</tp:taxon-name-part></tp:taxon-name></italic> sp. nov. Records obtained from specimens deposited in the Colección de Anfibios of the Museo de Historia Natural of the Universidad de Caldas (<named-content xmlns:xlink="http://www.w3.org/1999/xlink" content-type="dwc:institutional_code" xlink:title="Colección de Anfibios of the Museo de Historia Natural of the Universidad de Caldas" xlink:href="http://grbio.org/institution/museum-national-dhistoire-naturelle-2" xlink:type="simple">MHN-UCa-Am</named-content>) and the specimen (TG 2115) mentioned by <xref ref-type="bibr" rid="B35">Machado et al. (2016)</xref> and <xref ref-type="bibr" rid="B47">Pereyra et al. (2021)</xref>. Red star indicates the type locality.</p></caption><graphic xmlns:xlink="http://www.w3.org/1999/xlink" xlink:href="zookeys-1196-149_article-114861__-g007.jpg" position="float" orientation="portrait" xlink:type="simple" id="oo_1009442.jpg"><uri content-type="original_file" xlink:type="simple">https://binary.pensoft.net/fig/1009442</uri></graphic></fig><fig id="F8" position="float" orientation="portrait"><object-id xmlns:xlink="http://www.w3.org/1999/xlink" content-type="doi" xlink:type="simple">10.3897/zookeys.1196.114861.figure8</object-id><object-id xmlns:xlink="http://www.w3.org/1999/xlink" content-type="arpha" xlink:type="simple">D23358DB-A572-5571-A104-BFB7BE41C059</object-id><label>Figure 8.</label><caption><p>The Andean cloud forests of Manizales and Villamaría, Caldas <bold>A</bold> Google Earth© image with the type locality (arrow) of <italic><tp:taxon-name><tp:taxon-name-part taxon-name-part-type="genus" reg="Rhinella">Rhinella</tp:taxon-name-part><tp:taxon-name-part taxon-name-part-type="species" reg="kumanday">kumanday</tp:taxon-name-part></tp:taxon-name></italic> sp. nov. <bold>B</bold> general landscape of the Reserva Forestal Protectora Bosques de la CHEC <bold>C</bold> collection site inside the forest.</p></caption><graphic xmlns:xlink="http://www.w3.org/1999/xlink" xlink:href="zookeys-1196-149_article-114861__-g008.jpg" position="float" orientation="portrait" xlink:type="simple" id="oo_1009443.jpg"><uri content-type="original_file" xlink:type="simple">https://binary.pensoft.net/fig/1009443</uri></graphic></fig></tp:treatment-sec><tp:treatment-sec sec-type="etymology" id="SECID0EPTBI"><title>Etymology.</title><p>The name “kumanday” means “white beautiful”, a word given by the indigenous Quimbaya to the snow-covered volcano that towers over the Central Cordillera in the coffee growing region of Colombia.</p></tp:treatment-sec><tp:treatment-sec sec-type="comparisons" id="SECID0EUTBI"><title>Comparisons with other species.</title><p>According to our genetic results (Fig. <xref ref-type="fig" rid="F1">1</xref>), the most related species of the <italic><tp:taxon-name><tp:taxon-name-part taxon-name-part-type="genus" reg="Rhinella"/><tp:taxon-name-part taxon-name-part-type="species" reg="festae">festae</tp:taxon-name-part></tp:taxon-name></italic> group to <italic><tp:taxon-name><tp:taxon-name-part taxon-name-part-type="genus" reg="Rhinella">Rhinella</tp:taxon-name-part><tp:taxon-name-part taxon-name-part-type="species" reg="kumanday">kumanday</tp:taxon-name-part></tp:taxon-name></italic> sp. nov. are <italic><tp:taxon-name><tp:taxon-name-part taxon-name-part-type="genus" reg="Rhinella">R.</tp:taxon-name-part><tp:taxon-name-part taxon-name-part-type="species" reg="paraguas">paraguas</tp:taxon-name-part></tp:taxon-name></italic>, <italic><tp:taxon-name><tp:taxon-name-part taxon-name-part-type="genus" reg="Rhinella">R.</tp:taxon-name-part><tp:taxon-name-part taxon-name-part-type="species" reg="ruizi">ruizi</tp:taxon-name-part></tp:taxon-name></italic>, and <italic><tp:taxon-name><tp:taxon-name-part taxon-name-part-type="genus" reg="Rhinella">R.</tp:taxon-name-part><tp:taxon-name-part taxon-name-part-type="species" reg="nicefori">nicefori</tp:taxon-name-part></tp:taxon-name></italic> with which are grouped. However, <italic><tp:taxon-name><tp:taxon-name-part taxon-name-part-type="genus" reg="Rhinella">R.</tp:taxon-name-part><tp:taxon-name-part taxon-name-part-type="species" reg="kumanday">kumanday</tp:taxon-name-part></tp:taxon-name></italic> sp. nov. differs from <italic><tp:taxon-name><tp:taxon-name-part taxon-name-part-type="genus" reg="Rhinella">R.</tp:taxon-name-part><tp:taxon-name-part taxon-name-part-type="species" reg="paraguas">paraguas</tp:taxon-name-part></tp:taxon-name></italic> and <italic><tp:taxon-name><tp:taxon-name-part taxon-name-part-type="genus" reg="Rhinella">R.</tp:taxon-name-part><tp:taxon-name-part taxon-name-part-type="species" reg="nicefori">nicefori</tp:taxon-name-part></tp:taxon-name></italic> by the presence of a well-defined tarsal fold; moreover, differs from <italic><tp:taxon-name><tp:taxon-name-part taxon-name-part-type="genus" reg="Rhinella">R.</tp:taxon-name-part><tp:taxon-name-part taxon-name-part-type="species" reg="paraguas">paraguas</tp:taxon-name-part></tp:taxon-name></italic> by having a smaller body size (Table <xref ref-type="table" rid="T3">3</xref>), the presence of a well-defined parietal crest, and the absence of nuptial excrescences in males (parietal crest absent, nuptial excrescences present in <italic><tp:taxon-name><tp:taxon-name-part taxon-name-part-type="genus" reg="Rhinella">R.</tp:taxon-name-part><tp:taxon-name-part taxon-name-part-type="species" reg="paraguas">paraguas</tp:taxon-name-part></tp:taxon-name></italic>; <xref ref-type="bibr" rid="B24">Grant and Bolívar-G. 2014</xref>). Also, <italic><tp:taxon-name><tp:taxon-name-part taxon-name-part-type="genus" reg="Rhinella">R.</tp:taxon-name-part><tp:taxon-name-part taxon-name-part-type="species" reg="kumanday">kumanday</tp:taxon-name-part></tp:taxon-name></italic> sp. nov. differs from <italic><tp:taxon-name><tp:taxon-name-part taxon-name-part-type="genus" reg="Rhinella">R.</tp:taxon-name-part><tp:taxon-name-part taxon-name-part-type="species" reg="ruizi">ruizi</tp:taxon-name-part></tp:taxon-name></italic> by the presence of a well-defined sagittal ridge between the point of the snout and the superior lip (absent in <italic><tp:taxon-name><tp:taxon-name-part taxon-name-part-type="genus" reg="Rhinella">R.</tp:taxon-name-part><tp:taxon-name-part taxon-name-part-type="species" reg="ruizi">ruizi</tp:taxon-name-part></tp:taxon-name></italic>; <xref ref-type="bibr" rid="B23">Grant 2000</xref>), and the number of presacral vertebrae (seven in <italic><tp:taxon-name><tp:taxon-name-part taxon-name-part-type="genus" reg="Rhinella">R.</tp:taxon-name-part><tp:taxon-name-part taxon-name-part-type="species" reg="kumanday">kumanday</tp:taxon-name-part></tp:taxon-name></italic> sp. nov. vs eight in <italic><tp:taxon-name><tp:taxon-name-part taxon-name-part-type="genus" reg="Rhinella">R.</tp:taxon-name-part><tp:taxon-name-part taxon-name-part-type="species" reg="ruizi">ruizi</tp:taxon-name-part></tp:taxon-name></italic>; <xref ref-type="bibr" rid="B24">Grant and Bolívar-G. 2014</xref>). Moreover, the new species differs from other species of the <italic><tp:taxon-name><tp:taxon-name-part taxon-name-part-type="genus" reg="Rhinella"/><tp:taxon-name-part taxon-name-part-type="species" reg="festae">festae</tp:taxon-name-part></tp:taxon-name></italic> group such as <italic><tp:taxon-name><tp:taxon-name-part taxon-name-part-type="genus" reg="Rhinella">R.</tp:taxon-name-part><tp:taxon-name-part taxon-name-part-type="species" reg="acrolopha">acrolopha</tp:taxon-name-part></tp:taxon-name></italic>, <italic><tp:taxon-name><tp:taxon-name-part taxon-name-part-type="genus" reg="Rhinella">R.</tp:taxon-name-part><tp:taxon-name-part taxon-name-part-type="species" reg="chullachaki">chullachaki</tp:taxon-name-part></tp:taxon-name></italic>, <italic><tp:taxon-name><tp:taxon-name-part taxon-name-part-type="genus" reg="Rhinella">R.</tp:taxon-name-part><tp:taxon-name-part taxon-name-part-type="species" reg="festae">festae</tp:taxon-name-part></tp:taxon-name></italic>, <italic><tp:taxon-name><tp:taxon-name-part taxon-name-part-type="genus" reg="Rhinella">R.</tp:taxon-name-part><tp:taxon-name-part taxon-name-part-type="species" reg="lindae">lindae</tp:taxon-name-part></tp:taxon-name></italic>, <italic><tp:taxon-name><tp:taxon-name-part taxon-name-part-type="genus" reg="Rhinella">R.</tp:taxon-name-part><tp:taxon-name-part taxon-name-part-type="species" reg="macrorhina">macrorhina</tp:taxon-name-part></tp:taxon-name></italic>, <italic><tp:taxon-name><tp:taxon-name-part taxon-name-part-type="genus" reg="Rhinella">R.</tp:taxon-name-part><tp:taxon-name-part taxon-name-part-type="species" reg="rostrata">rostrata</tp:taxon-name-part></tp:taxon-name></italic>, and <italic><tp:taxon-name><tp:taxon-name-part taxon-name-part-type="genus" reg="Rhinella">R.</tp:taxon-name-part><tp:taxon-name-part taxon-name-part-type="species" reg="truebae">truebae</tp:taxon-name-part></tp:taxon-name></italic> by the aforementioned presence of the tarsal fold (absent in those species); from <italic><tp:taxon-name><tp:taxon-name-part taxon-name-part-type="genus" reg="Rhinella">R.</tp:taxon-name-part><tp:taxon-name-part taxon-name-part-type="species" reg="acrolopha">acrolopha</tp:taxon-name-part></tp:taxon-name></italic>, <italic><tp:taxon-name><tp:taxon-name-part taxon-name-part-type="genus" reg="Rhinella">R.</tp:taxon-name-part><tp:taxon-name-part taxon-name-part-type="species" reg="festae">festae</tp:taxon-name-part></tp:taxon-name></italic> and <italic><tp:taxon-name><tp:taxon-name-part taxon-name-part-type="genus" reg="Rhinella">R.</tp:taxon-name-part><tp:taxon-name-part taxon-name-part-type="species" reg="macrorhina">macrorhina</tp:taxon-name-part></tp:taxon-name></italic> by the presence of low cranial crest (prominent cranial crest in the three species; <xref ref-type="bibr" rid="B60">Trueb 1971</xref>); from <italic><tp:taxon-name><tp:taxon-name-part taxon-name-part-type="genus" reg="Rhinella">R.</tp:taxon-name-part><tp:taxon-name-part taxon-name-part-type="species" reg="tenrec">tenrec</tp:taxon-name-part></tp:taxon-name></italic>, <italic><tp:taxon-name><tp:taxon-name-part taxon-name-part-type="genus" reg="Rhinella">R.</tp:taxon-name-part><tp:taxon-name-part taxon-name-part-type="species" reg="lindae">lindae</tp:taxon-name-part></tp:taxon-name></italic> and <italic><tp:taxon-name><tp:taxon-name-part taxon-name-part-type="genus" reg="Rhinella">R.</tp:taxon-name-part><tp:taxon-name-part taxon-name-part-type="species" reg="truebae">truebae</tp:taxon-name-part></tp:taxon-name></italic> by having a smaller body size (Table <xref ref-type="table" rid="T3">3</xref>; <xref ref-type="bibr" rid="B34">Lynch and Renjifo 1990</xref>; <xref ref-type="bibr" rid="B52">Rivero and Castaño 1990</xref>). Also, <italic><tp:taxon-name><tp:taxon-name-part taxon-name-part-type="genus" reg="Rhinella">Rhinella</tp:taxon-name-part><tp:taxon-name-part taxon-name-part-type="species" reg="kumanday">kumanday</tp:taxon-name-part></tp:taxon-name></italic> sp. nov. differs from <italic><tp:taxon-name><tp:taxon-name-part taxon-name-part-type="genus" reg="Rhinella">R.</tp:taxon-name-part><tp:taxon-name-part taxon-name-part-type="species" reg="tenrec">tenrec</tp:taxon-name-part></tp:taxon-name></italic> by the less acute snout (very acute in <italic><tp:taxon-name><tp:taxon-name-part taxon-name-part-type="genus" reg="Rhinella">R.</tp:taxon-name-part><tp:taxon-name-part taxon-name-part-type="species" reg="tenrec">tenrec</tp:taxon-name-part></tp:taxon-name></italic>), less presacral vertebrae (seven vs eight in <italic><tp:taxon-name><tp:taxon-name-part taxon-name-part-type="genus" reg="Rhinella">R.</tp:taxon-name-part><tp:taxon-name-part taxon-name-part-type="species" reg="tenrec">tenrec</tp:taxon-name-part></tp:taxon-name></italic>), the fusion between sacral and the urostyle (not fused in <italic><tp:taxon-name><tp:taxon-name-part taxon-name-part-type="genus" reg="Rhinella">R.</tp:taxon-name-part><tp:taxon-name-part taxon-name-part-type="species" reg="tenrec">tenrec</tp:taxon-name-part></tp:taxon-name></italic>), and the elevational distribution (&gt; 2000 m in <italic><tp:taxon-name><tp:taxon-name-part taxon-name-part-type="genus" reg="Rhinella">R.</tp:taxon-name-part><tp:taxon-name-part taxon-name-part-type="species" reg="kumanday">kumanday</tp:taxon-name-part></tp:taxon-name></italic> sp. nov. vs ≤ 1300 m in <italic><tp:taxon-name><tp:taxon-name-part taxon-name-part-type="genus" reg="Rhinella">R.</tp:taxon-name-part><tp:taxon-name-part taxon-name-part-type="species" reg="tenrec">tenrec</tp:taxon-name-part></tp:taxon-name></italic>). <italic><tp:taxon-name><tp:taxon-name-part taxon-name-part-type="genus" reg="Rhinella">Rhinella</tp:taxon-name-part><tp:taxon-name-part taxon-name-part-type="species" reg="kumanday">kumanday</tp:taxon-name-part></tp:taxon-name></italic> sp. nov. also differs from <italic><tp:taxon-name><tp:taxon-name-part taxon-name-part-type="genus" reg="Rhinella">R.</tp:taxon-name-part><tp:taxon-name-part taxon-name-part-type="species" reg="truebae">truebae</tp:taxon-name-part></tp:taxon-name></italic>, <italic><tp:taxon-name><tp:taxon-name-part taxon-name-part-type="genus" reg="Rhinella">R.</tp:taxon-name-part><tp:taxon-name-part taxon-name-part-type="species" reg="chavin">chavin</tp:taxon-name-part></tp:taxon-name></italic>, <italic><tp:taxon-name><tp:taxon-name-part taxon-name-part-type="genus" reg="Rhinella">R.</tp:taxon-name-part><tp:taxon-name-part taxon-name-part-type="species" reg="lilyrodriguezae">lilyrodriguezae</tp:taxon-name-part></tp:taxon-name></italic>, <italic><tp:taxon-name><tp:taxon-name-part taxon-name-part-type="genus" reg="Rhinella">R.</tp:taxon-name-part><tp:taxon-name-part taxon-name-part-type="species" reg="manu">manu</tp:taxon-name-part></tp:taxon-name></italic>, <italic><tp:taxon-name><tp:taxon-name-part taxon-name-part-type="genus" reg="Rhinella">R.</tp:taxon-name-part><tp:taxon-name-part taxon-name-part-type="species" reg="multiverrucosa">multiverrucosa</tp:taxon-name-part></tp:taxon-name></italic>, <italic><tp:taxon-name><tp:taxon-name-part taxon-name-part-type="genus" reg="Rhinella">R.</tp:taxon-name-part><tp:taxon-name-part taxon-name-part-type="species" reg="nesiotes">nesiotes</tp:taxon-name-part></tp:taxon-name></italic>, <italic><tp:taxon-name><tp:taxon-name-part taxon-name-part-type="genus" reg="Rhinella">R.</tp:taxon-name-part><tp:taxon-name-part taxon-name-part-type="species" reg="tacana">tacana</tp:taxon-name-part></tp:taxon-name></italic>, and <italic><tp:taxon-name><tp:taxon-name-part taxon-name-part-type="genus" reg="Rhinella">R.</tp:taxon-name-part><tp:taxon-name-part taxon-name-part-type="species" reg="yanachaga">yanachaga</tp:taxon-name-part></tp:taxon-name></italic> by the absence of the tympanum and annulus tympanic (present in those species).</p><table-wrap id="T3" position="float" orientation="portrait"><label>Table 3.</label><caption><p>Measurements (in mm) of some species of the <italic><tp:taxon-name><tp:taxon-name-part taxon-name-part-type="genus" reg="Rhinella">R.</tp:taxon-name-part><tp:taxon-name-part taxon-name-part-type="species" reg="festae">festae</tp:taxon-name-part></tp:taxon-name></italic> group distributed in the Colombian Andes. The information was obtained from the literature and include minimum and maximum range, mean and standard deviation for <italic><tp:taxon-name><tp:taxon-name-part taxon-name-part-type="genus" reg="Rhinella">R.</tp:taxon-name-part><tp:taxon-name-part taxon-name-part-type="species" reg="paraguas">paraguas</tp:taxon-name-part></tp:taxon-name></italic>. In the case of <italic><tp:taxon-name><tp:taxon-name-part taxon-name-part-type="genus" reg="Rhinella">R.</tp:taxon-name-part><tp:taxon-name-part taxon-name-part-type="species" reg="kumanday">kumanday</tp:taxon-name-part></tp:taxon-name></italic>, the male data do not show the variation as there were only two males. For <italic><tp:taxon-name><tp:taxon-name-part taxon-name-part-type="genus" reg="Rhinella">R.</tp:taxon-name-part><tp:taxon-name-part taxon-name-part-type="species" reg="tenrec">tenrec</tp:taxon-name-part></tp:taxon-name></italic> the complete dataset of measurements is given only for the female holotype, and for <italic><tp:taxon-name><tp:taxon-name-part taxon-name-part-type="genus" reg="Rhinella">R.</tp:taxon-name-part><tp:taxon-name-part taxon-name-part-type="species" reg="truebae">truebae</tp:taxon-name-part></tp:taxon-name></italic>, the species is only known from one female individual.</p></caption><table id="TID0EKBAK" rules="all"><tbody><tr><th rowspan="1" colspan="1">Measurements</th><th rowspan="1" colspan="1"><italic><tp:taxon-name><tp:taxon-name-part taxon-name-part-type="genus" reg="Rhinella">R.</tp:taxon-name-part><tp:taxon-name-part taxon-name-part-type="species" reg="kumanday">kumanday</tp:taxon-name-part></tp:taxon-name></italic> females n = 5</th><th rowspan="1" colspan="1"><italic><tp:taxon-name><tp:taxon-name-part taxon-name-part-type="genus" reg="Rhinella">R.</tp:taxon-name-part><tp:taxon-name-part taxon-name-part-type="species" reg="kumanday">kumanday</tp:taxon-name-part></tp:taxon-name></italic> males n = 2</th><th rowspan="1" colspan="1"><italic><tp:taxon-name><tp:taxon-name-part taxon-name-part-type="genus" reg="Rhinella">R.</tp:taxon-name-part><tp:taxon-name-part taxon-name-part-type="species" reg="paraguas">paraguas</tp:taxon-name-part></tp:taxon-name></italic> females</th><th rowspan="1" colspan="1"><italic><tp:taxon-name><tp:taxon-name-part taxon-name-part-type="genus" reg="Rhinella">R.</tp:taxon-name-part><tp:taxon-name-part taxon-name-part-type="species" reg="paraguas">paraguas</tp:taxon-name-part></tp:taxon-name></italic> males</th><th rowspan="1" colspan="1"><italic><tp:taxon-name><tp:taxon-name-part taxon-name-part-type="genus" reg="Rhinella">R.</tp:taxon-name-part><tp:taxon-name-part taxon-name-part-type="species" reg="tenrec">tenrec</tp:taxon-name-part></tp:taxon-name></italic> females</th><th rowspan="1" colspan="1"><italic><tp:taxon-name><tp:taxon-name-part taxon-name-part-type="genus" reg="Rhinella">R.</tp:taxon-name-part><tp:taxon-name-part taxon-name-part-type="species" reg="lindae">lindae</tp:taxon-name-part></tp:taxon-name></italic> females</th><th rowspan="1" colspan="1"><italic><tp:taxon-name><tp:taxon-name-part taxon-name-part-type="genus" reg="Rhinella">R.</tp:taxon-name-part><tp:taxon-name-part taxon-name-part-type="species" reg="lindae">lindae</tp:taxon-name-part></tp:taxon-name></italic> males</th><th rowspan="1" colspan="1"><italic><tp:taxon-name><tp:taxon-name-part taxon-name-part-type="genus" reg="Rhinella">R.</tp:taxon-name-part><tp:taxon-name-part taxon-name-part-type="species" reg="truebae">truebae</tp:taxon-name-part></tp:taxon-name></italic> females</th><th rowspan="1" colspan="1"><italic><tp:taxon-name><tp:taxon-name-part taxon-name-part-type="genus" reg="Rhinella">R.</tp:taxon-name-part><tp:taxon-name-part taxon-name-part-type="species" reg="macrorhina">macrorhina</tp:taxon-name-part></tp:taxon-name></italic> females</th><th rowspan="1" colspan="1"><italic><tp:taxon-name><tp:taxon-name-part taxon-name-part-type="genus" reg="Rhinella">R.</tp:taxon-name-part><tp:taxon-name-part taxon-name-part-type="species" reg="nicefori">nicefori</tp:taxon-name-part></tp:taxon-name></italic> females</th><th rowspan="1" colspan="1"><italic><tp:taxon-name><tp:taxon-name-part taxon-name-part-type="genus" reg="Rhinella">R.</tp:taxon-name-part><tp:taxon-name-part taxon-name-part-type="species" reg="nicefori">nicefori</tp:taxon-name-part></tp:taxon-name></italic> males</th><th rowspan="1" colspan="1"><italic><tp:taxon-name><tp:taxon-name-part taxon-name-part-type="genus" reg="Rhinella">R.</tp:taxon-name-part><tp:taxon-name-part taxon-name-part-type="species" reg="rostrata">rostrata</tp:taxon-name-part></tp:taxon-name></italic> males</th></tr><tr><td rowspan="1" colspan="1">
                      <bold>
                        <abbrev xmlns:xlink="http://www.w3.org/1999/xlink" xlink:title="Snout-vent length" id="ABBRID0ENMCI" xlink:type="simple">SVL</abbrev>
                      </bold>
                    </td><td rowspan="1" colspan="1">35–40.1, (37.3, ± 2,1)</td><td rowspan="1" colspan="1">37.1</td><td rowspan="1" colspan="1">40.6–51.4, (45.1, ±0.7)</td><td rowspan="1" colspan="1">31.3–41.7, (35.5, ±0.8)</td><td rowspan="1" colspan="1">54.7–60.8, 56.7</td><td rowspan="1" colspan="1">62.2</td><td rowspan="1" colspan="1">26.9</td><td rowspan="1" colspan="1">65.9</td><td rowspan="1" colspan="1">51.4</td><td rowspan="1" colspan="1">32.9</td><td rowspan="1" colspan="1">31.9</td><td rowspan="1" colspan="1">42</td></tr><tr><td rowspan="1" colspan="1">
                      <bold>
                        <abbrev xmlns:xlink="http://www.w3.org/1999/xlink" xlink:title="Head width" id="ABBRID0E2NCI" xlink:type="simple">HW</abbrev>
                      </bold>
                    </td><td rowspan="1" colspan="1">11.1–13.7, (12.7, ± 1.0)</td><td rowspan="1" colspan="1">11.6</td><td rowspan="1" colspan="1">13.1–16.7, (14.9, ±0.2)</td><td rowspan="1" colspan="1">10.2–14.6, (11.8, ±0.3)</td><td rowspan="1" colspan="1">22.3</td><td rowspan="1" colspan="1">–</td><td rowspan="1" colspan="1">–</td><td rowspan="1" colspan="1">20.5</td><td rowspan="1" colspan="1">18.8</td><td rowspan="1" colspan="1">11.4</td><td rowspan="1" colspan="1">11.1</td><td rowspan="1" colspan="1">14.3</td></tr><tr><td rowspan="1" colspan="1">
                      <bold>
                        <abbrev xmlns:xlink="http://www.w3.org/1999/xlink" xlink:title="Head length" id="ABBRID0EJPCI" xlink:type="simple">HL</abbrev>
                      </bold>
                    </td><td rowspan="1" colspan="1">8.3–9.9, (9.2, ±0.6)</td><td rowspan="1" colspan="1">7.1</td><td rowspan="1" colspan="1">12.2–14.4, (13.0, ±0.1)</td><td rowspan="1" colspan="1">9.6–11.8, (10.6, ±0.2)</td><td rowspan="1" colspan="1">20.1</td><td rowspan="1" colspan="1">23.8</td><td rowspan="1" colspan="1">9.0</td><td rowspan="1" colspan="1">20.8</td><td rowspan="1" colspan="1">18.2</td><td rowspan="1" colspan="1">10.1</td><td rowspan="1" colspan="1">10.0</td><td rowspan="1" colspan="1">13.6</td></tr><tr><td rowspan="1" colspan="1">
                      <bold>
                        <abbrev xmlns:xlink="http://www.w3.org/1999/xlink" xlink:title="horizontal eye diameter" id="ABBRID0EXQCI" xlink:type="simple">ED</abbrev>
                      </bold>
                    </td><td rowspan="1" colspan="1">3.1–3.9, (3.5, ±0.4)</td><td rowspan="1" colspan="1">3.2</td><td rowspan="1" colspan="1">–</td><td rowspan="1" colspan="1">–</td><td rowspan="1" colspan="1">5.00</td><td rowspan="1" colspan="1">–</td><td rowspan="1" colspan="1">–</td><td rowspan="1" colspan="1">6.6</td><td rowspan="1" colspan="1">4.8</td><td rowspan="1" colspan="1">3.2</td><td rowspan="1" colspan="1">3.3</td><td rowspan="1" colspan="1">4.6</td></tr><tr><td rowspan="1" colspan="1">
                      <bold>
                        <abbrev xmlns:xlink="http://www.w3.org/1999/xlink" xlink:title="interorbital distance" id="ABBRID0EFSCI" xlink:type="simple">IOD</abbrev>
                      </bold>
                    </td><td rowspan="1" colspan="1">3.9–6.1, (4.9, ± 0.8)</td><td rowspan="1" colspan="1">4.3</td><td rowspan="1" colspan="1">4.3–5.8, (5, ±0.1)</td><td rowspan="1" colspan="1">3.1–5.0, (4.2, ±0.2)</td><td rowspan="1" colspan="1">10.7</td><td rowspan="1" colspan="1">11.0</td><td rowspan="1" colspan="1">4.0</td><td rowspan="1" colspan="1">9.9</td><td rowspan="1" colspan="1">8.2</td><td rowspan="1" colspan="1">4</td><td rowspan="1" colspan="1">4</td><td rowspan="1" colspan="1">6.5</td></tr><tr><td rowspan="1" colspan="1">
                      <bold>
                        <abbrev xmlns:xlink="http://www.w3.org/1999/xlink" xlink:title="upper eyelid width" id="ABBRID0ETTCI" xlink:type="simple">EW</abbrev>
                      </bold>
                    </td><td rowspan="1" colspan="1">2–3.6, (2.9, ±0.6)</td><td rowspan="1" colspan="1">2.7</td><td rowspan="1" colspan="1">–</td><td rowspan="1" colspan="1">–</td><td rowspan="1" colspan="1">3.8</td><td rowspan="1" colspan="1">–</td><td rowspan="1" colspan="1">–</td><td rowspan="1" colspan="1">4.5</td><td rowspan="1" colspan="1">–</td><td rowspan="1" colspan="1">–</td><td rowspan="1" colspan="1">–</td><td rowspan="1" colspan="1">–</td></tr><tr><td rowspan="1" colspan="1">
                      <bold>
                        <abbrev xmlns:xlink="http://www.w3.org/1999/xlink" xlink:title="upper eyelid length" id="ABBRID0EBVCI" xlink:type="simple">EL</abbrev>
                      </bold>
                    </td><td rowspan="1" colspan="1">3.2–4.7, (4.0, ±0.6)</td><td rowspan="1" colspan="1">4.5</td><td rowspan="1" colspan="1">4.8–5.7, (5.3, ±0.1)</td><td rowspan="1" colspan="1">3.9–4.7, (4.4, ±0.1)</td><td rowspan="1" colspan="1">4.8</td><td rowspan="1" colspan="1">4.0</td><td rowspan="1" colspan="1">2.0</td><td rowspan="1" colspan="1">–</td><td rowspan="1" colspan="1">–</td><td rowspan="1" colspan="1">–</td><td rowspan="1" colspan="1">–</td><td rowspan="1" colspan="1">–</td></tr><tr><td rowspan="1" colspan="1">
                      <bold>
                        <abbrev xmlns:xlink="http://www.w3.org/1999/xlink" xlink:title="internarial distance" id="ABBRID0EPWCI" xlink:type="simple">IND</abbrev>
                      </bold>
                    </td><td rowspan="1" colspan="1">3.3–4, (3.7, ±0.24)</td><td rowspan="1" colspan="1">3.7</td><td rowspan="1" colspan="1">4.0–4.8, (4.5, ±0.1)</td><td rowspan="1" colspan="1">3.5–4.3, (3.9, ±0.1)</td><td rowspan="1" colspan="1">–</td><td rowspan="1" colspan="1">–</td><td rowspan="1" colspan="1">–</td><td rowspan="1" colspan="1">–</td><td rowspan="1" colspan="1">–</td><td rowspan="1" colspan="1">–</td><td rowspan="1" colspan="1">–</td><td rowspan="1" colspan="1">–</td></tr><tr><td rowspan="1" colspan="1">
                      <bold>E–N</bold>
                    </td><td rowspan="1" colspan="1">2.4–2.8, (2.7, ±0.3)</td><td rowspan="1" colspan="1">2.2</td><td rowspan="1" colspan="1">2.6–3.5, (3.0, ±0.1)</td><td rowspan="1" colspan="1">2.0–2.9, (2.5, ±0.1)</td><td rowspan="1" colspan="1">6.0</td><td rowspan="1" colspan="1">6.1</td><td rowspan="1" colspan="1">3.0</td><td rowspan="1" colspan="1">6.5</td><td rowspan="1" colspan="1">4</td><td rowspan="1" colspan="1">2.2</td><td rowspan="1" colspan="1">1.9</td><td rowspan="1" colspan="1">3.3</td></tr><tr><td rowspan="1" colspan="1">
                      <bold>
                        <abbrev xmlns:xlink="http://www.w3.org/1999/xlink" xlink:title="Nostril-snout distance" id="ABBRID0EIZCI" xlink:type="simple">NSD</abbrev>
                      </bold>
                    </td><td rowspan="1" colspan="1">1.6–3.3, (2.6, ±0.6)</td><td rowspan="1" colspan="1">2.7</td><td rowspan="1" colspan="1">2.3–3.5, (3.1, ±0.1)</td><td rowspan="1" colspan="1">2.3–3.1, (2.7, ±0.1)</td><td rowspan="1" colspan="1">–</td><td rowspan="1" colspan="1">–</td><td rowspan="1" colspan="1">–</td><td rowspan="1" colspan="1">–</td><td rowspan="1" colspan="1">4</td><td rowspan="1" colspan="1">1.7</td><td rowspan="1" colspan="1">1.9</td><td rowspan="1" colspan="1">2.4</td></tr><tr><td rowspan="1" colspan="1">
                      <bold>
                        <abbrev xmlns:xlink="http://www.w3.org/1999/xlink" xlink:title="snout length" id="ABBRID0EW1CI" xlink:type="simple">SL</abbrev>
                      </bold>
                    </td><td rowspan="1" colspan="1">4.9–5.4, (5.1, ± 0.2)</td><td rowspan="1" colspan="1">5.4</td><td rowspan="1" colspan="1">5.4–6.4, (6.1, ±0.1)</td><td rowspan="1" colspan="1">4.7–5.8, (5.2, ±0.1)</td><td rowspan="1" colspan="1">–</td><td rowspan="1" colspan="1">3</td><td rowspan="1" colspan="1">1.5</td><td rowspan="1" colspan="1">–</td><td rowspan="1" colspan="1">–</td><td rowspan="1" colspan="1">–</td><td rowspan="1" colspan="1">–</td><td rowspan="1" colspan="1">–</td></tr><tr><td rowspan="1" colspan="1">
                      <bold>
                        <abbrev xmlns:xlink="http://www.w3.org/1999/xlink" xlink:title="forearm length" id="ABBRID0EE3CI" xlink:type="simple">FL</abbrev>
                      </bold>
                    </td><td rowspan="1" colspan="1">7.9–10.1, (8.9, ±0.9)</td><td rowspan="1" colspan="1">7.0</td><td rowspan="1" colspan="1">10.1–13.3, (11.2, ±0.2)</td><td rowspan="1" colspan="1">7.4–10.6, (8.6, ±0.2)</td><td rowspan="1" colspan="1">–</td><td rowspan="1" colspan="1">–</td><td rowspan="1" colspan="1">–</td><td rowspan="1" colspan="1">–</td><td rowspan="1" colspan="1">–</td><td rowspan="1" colspan="1">–</td><td rowspan="1" colspan="1">–</td><td rowspan="1" colspan="1">–</td></tr><tr><td rowspan="1" colspan="1">
                      <bold>
                        <abbrev xmlns:xlink="http://www.w3.org/1999/xlink" xlink:title="hand length" id="ABBRID0ES4CI" xlink:type="simple">HNDL</abbrev>
                      </bold>
                    </td><td rowspan="1" colspan="1">4.6–9.9, (8.5, ±1.9)</td><td rowspan="1" colspan="1">8.5</td><td rowspan="1" colspan="1">11.1–13.5, (12.1, ±0.2)</td><td rowspan="1" colspan="1">7.3–10.2, (8.8, ±0.2)</td><td rowspan="1" colspan="1">–</td><td rowspan="1" colspan="1">–</td><td rowspan="1" colspan="1">–</td><td rowspan="1" colspan="1">–</td><td rowspan="1" colspan="1">–</td><td rowspan="1" colspan="1">–</td><td rowspan="1" colspan="1">–</td><td rowspan="1" colspan="1">–</td></tr><tr><td rowspan="1" colspan="1">
                      <bold>
                        <abbrev xmlns:xlink="http://www.w3.org/1999/xlink" xlink:title="femur length" id="ABBRID0EA6CI" xlink:type="simple">FEML</abbrev>
                      </bold>
                    </td><td rowspan="1" colspan="1">10.9–13.3, (12.6, ±0.9)</td><td rowspan="1" colspan="1">8.6</td><td rowspan="1" colspan="1">–</td><td rowspan="1" colspan="1">–</td><td rowspan="1" colspan="1">–</td><td rowspan="1" colspan="1">23.25</td><td rowspan="1" colspan="1">10.0</td><td rowspan="1" colspan="1">–</td><td rowspan="1" colspan="1">–</td><td rowspan="1" colspan="1">–</td><td rowspan="1" colspan="1">–</td><td rowspan="1" colspan="1">–</td></tr><tr><td rowspan="1" colspan="1">
                      <bold>
                        <abbrev xmlns:xlink="http://www.w3.org/1999/xlink" xlink:title="tibia length" id="ABBRID0EOADI" xlink:type="simple">TL</abbrev>
                      </bold>
                    </td><td rowspan="1" colspan="1">10.9–14.9, (12.5, ±1.6)</td><td rowspan="1" colspan="1">10.9</td><td rowspan="1" colspan="1">13.3–16.9, (14.8, ±0.2)</td><td rowspan="1" colspan="1">9.8–12.8, (11.4, ±0.3)</td><td rowspan="1" colspan="1">21.3</td><td rowspan="1" colspan="1">23.35</td><td rowspan="1" colspan="1">10.5</td><td rowspan="1" colspan="1">23.8</td><td rowspan="1" colspan="1">16</td><td rowspan="1" colspan="1">9.0</td><td rowspan="1" colspan="1">10.2</td><td rowspan="1" colspan="1">15.3</td></tr><tr><td rowspan="1" colspan="1">
                      <bold>
                        <abbrev xmlns:xlink="http://www.w3.org/1999/xlink" xlink:title="foot length" id="ABBRID0E3BDI" xlink:type="simple">FOOTL</abbrev>
                      </bold>
                    </td><td rowspan="1" colspan="1">11.1–14.21, (12.3, ±1.2)</td><td rowspan="1" colspan="1">11</td><td rowspan="1" colspan="1">13.3–18.2, (15.8, ±0.3)</td><td rowspan="1" colspan="1">9.5–13.5, (11.8, ±0.3)</td><td rowspan="1" colspan="1">20.1</td><td rowspan="1" colspan="1">27.5</td><td rowspan="1" colspan="1">10.5</td><td rowspan="1" colspan="1">29.5</td><td rowspan="1" colspan="1">26</td><td rowspan="1" colspan="1">16.1</td><td rowspan="1" colspan="1">15.00</td><td rowspan="1" colspan="1">25.1</td></tr><tr><td rowspan="1" colspan="1">
                      <bold>
                        <abbrev xmlns:xlink="http://www.w3.org/1999/xlink" xlink:title="parotoid length" id="ABBRID0EKDDI" xlink:type="simple">PL</abbrev>
                      </bold>
                    </td><td rowspan="1" colspan="1">4.4–6.2, (5.2, ± 0.8)</td><td rowspan="1" colspan="1">5.6</td><td rowspan="1" colspan="1">–</td><td rowspan="1" colspan="1">–</td><td rowspan="1" colspan="1">–</td><td rowspan="1" colspan="1">–</td><td rowspan="1" colspan="1">–</td><td rowspan="1" colspan="1">11.9</td><td rowspan="1" colspan="1">–</td><td rowspan="1" colspan="1">–</td><td rowspan="1" colspan="1">–</td><td rowspan="1" colspan="1">–</td></tr></tbody></table></table-wrap></tp:treatment-sec><tp:treatment-sec sec-type="conservation status" id="SECID0ESEDI"><title>Conservation status.</title><p><italic><tp:taxon-name><tp:taxon-name-part taxon-name-part-type="genus" reg="Rhinella">Rhinella</tp:taxon-name-part><tp:taxon-name-part taxon-name-part-type="species" reg="kumanday">kumanday</tp:taxon-name-part></tp:taxon-name></italic> sp. nov. is only known from 12 localities in the montane forests of both slopes of the Central Cordillera in the departments of Caldas and Tolima, Colombia. The calculation of its extent of occurrence (<abbrev xmlns:xlink="http://www.w3.org/1999/xlink" xlink:title="extent of occurrence" id="ABBRID0EDFDI" xlink:type="simple">EOO</abbrev>) using the minimum convex polygon method, as recommended by the International Union for the Conservation of Nature computed with GeoCAT (<xref ref-type="bibr" rid="B3">Bachman et al. 2011</xref>), results in an <abbrev xmlns:xlink="http://www.w3.org/1999/xlink" xlink:title="extent of occurrence" id="ABBRID0ELFDI" xlink:type="simple">EOO</abbrev> of 208 km<sup>2</sup>. This limited distribution area strongly suggests that the species should be classified as Endangered; however, population dynamics are still unknown. The observed specimens of <italic><tp:taxon-name><tp:taxon-name-part taxon-name-part-type="genus" reg="Rhinella">R.</tp:taxon-name-part><tp:taxon-name-part taxon-name-part-type="species" reg="kumanday">kumanday</tp:taxon-name-part></tp:taxon-name></italic> sp. nov. show irregular temporal occurrences and are typically associated with occasional encounters. This new species is considered rare within its distribution area. Recent field surveys conducted in the type locality and surrounding areas have resulted in low capture success rates. Additionally, our knowledge of the species’ natural history, distribution, and reproductive behavior remains incomplete, which raises concerns about its vulnerability. The Parque Nacional Natural Los Nevados and the Reserva Forestal Protectora Bosques de la CHEC, are likely protecting population of this species, but mining activities such as the Tolda Fría project might have adverse effects on the species. Records of <italic><tp:taxon-name><tp:taxon-name-part taxon-name-part-type="genus" reg="Rhinella">Rhinella</tp:taxon-name-part></tp:taxon-name></italic> sp. from the departments of Quindío and Risaralda (e.g., <xref ref-type="bibr" rid="B7">Castaño et al. 2017</xref>), require further review to confirm whether or not they belong to <italic><tp:taxon-name><tp:taxon-name-part taxon-name-part-type="genus" reg="Rhinella">R.</tp:taxon-name-part><tp:taxon-name-part taxon-name-part-type="species" reg="kumanday">kumanday</tp:taxon-name-part></tp:taxon-name></italic> sp. nov.</p></tp:treatment-sec><tp:treatment-sec sec-type="natural history" id="SECID0ESGDI"><title>Natural history.</title><p><italic><tp:taxon-name><tp:taxon-name-part taxon-name-part-type="genus" reg="Rhinella">Rhinella</tp:taxon-name-part><tp:taxon-name-part taxon-name-part-type="species" reg="kumanday">kumanday</tp:taxon-name-part></tp:taxon-name></italic> sp. nov. presents terrestrial and crepuscular habits. This species has been observed to be associated with leaflitter or under rotten log during early morning hours and twilight (<xref ref-type="bibr" rid="B53">Rojas-Morales and Marín-Martínez 2019</xref> as <italic><tp:taxon-name><tp:taxon-name-part taxon-name-part-type="genus" reg="Rhinella">Rhinella</tp:taxon-name-part></tp:taxon-name></italic> sp.). It has been recorded in secondary forests within the Andean ecosystems of the Central Cordillera in the departments of Caldas and Tolima (Fig. <xref ref-type="fig" rid="F8">8</xref>). The vegetation structure of the locations includes plants from genera such as <italic><tp:taxon-name><tp:taxon-name-part taxon-name-part-type="genus" reg="Brunellia">Brunellia</tp:taxon-name-part></tp:taxon-name></italic> Ruiz &amp; Pavón, 1794 (<tp:taxon-name><tp:taxon-name-part taxon-name-part-type="family">Brunelliaceae</tp:taxon-name-part></tp:taxon-name>), <italic><tp:taxon-name><tp:taxon-name-part taxon-name-part-type="genus" reg="Chamaedorea">Chamaedorea</tp:taxon-name-part></tp:taxon-name></italic> Willd., 1806 (<tp:taxon-name><tp:taxon-name-part taxon-name-part-type="family">Arecaceae</tp:taxon-name-part></tp:taxon-name>), <italic><tp:taxon-name><tp:taxon-name-part taxon-name-part-type="genus" reg="Saurauia">Saurauia</tp:taxon-name-part></tp:taxon-name></italic> Willdenow, 1801 (<tp:taxon-name><tp:taxon-name-part taxon-name-part-type="family">Actinidiaceae</tp:taxon-name-part></tp:taxon-name>), <italic><tp:taxon-name><tp:taxon-name-part taxon-name-part-type="genus" reg="Oreopanax">Oreopanax</tp:taxon-name-part></tp:taxon-name></italic> Decaisne &amp; J.E. Planchon, 1854 (<tp:taxon-name><tp:taxon-name-part taxon-name-part-type="family">Araliaceae</tp:taxon-name-part></tp:taxon-name>), <italic><tp:taxon-name><tp:taxon-name-part taxon-name-part-type="genus" reg="Cyathea">Cyathea</tp:taxon-name-part></tp:taxon-name></italic> Sm., 1793 (<tp:taxon-name><tp:taxon-name-part taxon-name-part-type="family">Cyatheaceae</tp:taxon-name-part></tp:taxon-name>), <italic><tp:taxon-name><tp:taxon-name-part taxon-name-part-type="genus" reg="Juglans">Juglans</tp:taxon-name-part></tp:taxon-name></italic> L., 1753 (<tp:taxon-name><tp:taxon-name-part taxon-name-part-type="family">Junglandaceae</tp:taxon-name-part></tp:taxon-name>), <italic><tp:taxon-name><tp:taxon-name-part taxon-name-part-type="genus" reg="Croton">Croton</tp:taxon-name-part></tp:taxon-name></italic> L., 1753 (<tp:taxon-name><tp:taxon-name-part taxon-name-part-type="family">Euphorbiaceae</tp:taxon-name-part></tp:taxon-name>), and <italic><tp:taxon-name><tp:taxon-name-part taxon-name-part-type="genus" reg="Ombrophytum">Ombrophytum</tp:taxon-name-part></tp:taxon-name></italic> Poepp. ex Endl. (<tp:taxon-name><tp:taxon-name-part taxon-name-part-type="family">Balanophoraceae</tp:taxon-name-part></tp:taxon-name>). <italic><tp:taxon-name><tp:taxon-name-part taxon-name-part-type="genus" reg="Rhinella">Rhinella</tp:taxon-name-part><tp:taxon-name-part taxon-name-part-type="species" reg="kumanday">kumanday</tp:taxon-name-part></tp:taxon-name></italic> sp. nov. has been found at the edges of creeks and streams inside the forest, as well as near streams close to the Pan-American Road in Caldas. Based on observations of seven individuals, <xref ref-type="bibr" rid="B18">Escobar-Lasso and González-Duran (2012</xref>, as <italic><tp:taxon-name><tp:taxon-name-part taxon-name-part-type="genus" reg="Rhinella">Rhinella</tp:taxon-name-part></tp:taxon-name></italic> sp.) described the defensive behavior of <italic><tp:taxon-name><tp:taxon-name-part taxon-name-part-type="genus" reg="Rhinella">R.</tp:taxon-name-part><tp:taxon-name-part taxon-name-part-type="species" reg="kumanday">kumanday</tp:taxon-name-part></tp:taxon-name></italic> sp. nov. The behavior included thanatosis or death feigning. The only known natural predator of this species is the False-coral snake <italic><tp:taxon-name><tp:taxon-name-part taxon-name-part-type="genus" reg="Erythrolamprus">Erythrolamprus</tp:taxon-name-part><tp:taxon-name-part taxon-name-part-type="species" reg="lamonae">lamonae</tp:taxon-name-part></tp:taxon-name></italic> (Dunn, 1944) (pers. obs.). <italic><tp:taxon-name><tp:taxon-name-part taxon-name-part-type="genus" reg="Rhinella">Rhinella</tp:taxon-name-part><tp:taxon-name-part taxon-name-part-type="species" reg="kumanday">kumanday</tp:taxon-name-part></tp:taxon-name></italic> sp. nov. shares its habitat with other species, including the bufonid <italic><tp:taxon-name><tp:taxon-name-part taxon-name-part-type="genus" reg="Osornophryne">Osornophryne</tp:taxon-name-part><tp:taxon-name-part taxon-name-part-type="species" reg="percrassa">percrassa</tp:taxon-name-part></tp:taxon-name></italic> Ruiz &amp; Hernández, 1976, in parts of its distribution. It is also likely to be sympatric with <italic><tp:taxon-name><tp:taxon-name-part taxon-name-part-type="genus" reg="Atelopus">Atelopus</tp:taxon-name-part><tp:taxon-name-part taxon-name-part-type="species" reg="quimbaya">quimbaya</tp:taxon-name-part></tp:taxon-name></italic> Ruiz &amp; Osorno, 1994, which inhabits similar environments in the altitudinal band of the Los Nevados area. However, there have been no records of the latter species since 1997.</p><p>Regarding diet, based on dissection of three stomachs of preserved specimens (<named-content xmlns:xlink="http://www.w3.org/1999/xlink" content-type="dwc:institutional_code" xlink:title="Colección de Anfibios of the Museo de Historia Natural of the Universidad de Caldas" xlink:href="http://grbio.org/institution/museum-national-dhistoire-naturelle-2" xlink:type="simple">MHN-UCa-Am</named-content> 198, 1492, 1802), we found three invertebrate prey items belonging to <tp:taxon-name><tp:taxon-name-part taxon-name-part-type="order">Coleoptera</tp:taxon-name-part></tp:taxon-name> (<tp:taxon-name><tp:taxon-name-part taxon-name-part-type="family">Curculionidae</tp:taxon-name-part></tp:taxon-name> and one unidentified) and <tp:taxon-name><tp:taxon-name-part taxon-name-part-type="subclass">Acari</tp:taxon-name-part></tp:taxon-name>. The reproductive biology is not documented. We have not seen tadpoles or amplectant pairs; however, three preserved gravid females with an unknown gravity period (<named-content xmlns:xlink="http://www.w3.org/1999/xlink" content-type="dwc:institutional_code" xlink:title="Colección de Anfibios of the Museo de Historia Natural of the Universidad de Caldas" xlink:href="http://grbio.org/institution/museum-national-dhistoire-naturelle-2" xlink:type="simple">MHN-UCa-Am</named-content> 198, 1802, and GGD-001) contained 96 (diameter 1.82 ± 0.19; <italic>n</italic> = 10), 38 (1.81 mm ± 0.21; <italic>n</italic> = 10), and 81 eggs (1.40 mm ± 1.50; <italic>n</italic> = 10), respectively. The eggs presented mostly a yellowish cream coloration in preservative. This color condition has also been reported in preserved specimens of <italic><tp:taxon-name><tp:taxon-name-part taxon-name-part-type="genus" reg="Rhinella">R.</tp:taxon-name-part><tp:taxon-name-part taxon-name-part-type="species" reg="acrolopha">acrolopha</tp:taxon-name-part></tp:taxon-name></italic>, <italic><tp:taxon-name><tp:taxon-name-part taxon-name-part-type="genus" reg="Rhinella">R.</tp:taxon-name-part><tp:taxon-name-part taxon-name-part-type="species" reg="chavin">chavin</tp:taxon-name-part></tp:taxon-name></italic>, <italic><tp:taxon-name><tp:taxon-name-part taxon-name-part-type="genus" reg="Rhinella">R.</tp:taxon-name-part><tp:taxon-name-part taxon-name-part-type="species" reg="festae">festae</tp:taxon-name-part></tp:taxon-name></italic>, <italic><tp:taxon-name><tp:taxon-name-part taxon-name-part-type="genus" reg="Rhinella">R.</tp:taxon-name-part><tp:taxon-name-part taxon-name-part-type="species" reg="macrorhina">macrorhina</tp:taxon-name-part></tp:taxon-name></italic>, and <italic><tp:taxon-name><tp:taxon-name-part taxon-name-part-type="genus" reg="Rhinella">R.</tp:taxon-name-part><tp:taxon-name-part taxon-name-part-type="species" reg="nicefori">nicefori</tp:taxon-name-part></tp:taxon-name></italic> (<xref ref-type="bibr" rid="B60">Trueb 1971</xref>; <xref ref-type="bibr" rid="B30">Lehr et al. 2001</xref>). The calls of <italic><tp:taxon-name><tp:taxon-name-part taxon-name-part-type="genus" reg="Rhinella">R.</tp:taxon-name-part><tp:taxon-name-part taxon-name-part-type="species" reg="kumanday">kumanday</tp:taxon-name-part></tp:taxon-name></italic> sp. nov. are unknown, although we tried to record them in captivity without success.</p></tp:treatment-sec><tp:treatment-sec><!--Section generated to contain objects referenced in tp:taxon-treatment.--><fig id="F1" position="float" orientation="portrait"><object-id xmlns:xlink="http://www.w3.org/1999/xlink" content-type="doi" xlink:type="simple">10.3897/zookeys.1196.114861.figure1</object-id><object-id xmlns:xlink="http://www.w3.org/1999/xlink" content-type="arpha" xlink:type="simple">C92BC6E9-5A15-5765-88A0-841BB9C272D1</object-id><label>Figure 1.</label><caption><p>Phylogenetic tree of the partial sequences of the 16S gene of the species of <italic><tp:taxon-name><tp:taxon-name-part taxon-name-part-type="genus" reg="Rhinella">Rhinella</tp:taxon-name-part></tp:taxon-name></italic>. The accessions in the present study (in bold), and of the sequences in GenBank (accession numbers in bracket), using maximum likelihood (<abbrev xmlns:xlink="http://www.w3.org/1999/xlink" xlink:title="Maximum Likelihood" id="ABBRID0EX3BG" xlink:type="simple">ML</abbrev>) method under the TIM2+F+I+G4 model. Numbers at nodes are selbranch support analyses; from left to right: ultrafast bootstrap values, and Shimodaira–Haseglike approximate likelihood ratio test (SH-like aLRT). Three species of <italic><tp:taxon-name><tp:taxon-name-part taxon-name-part-type="genus" reg="Anaxyrus">Anaxyrus</tp:taxon-name-part></tp:taxon-name></italic> sequences were used as outgroups.</p></caption><graphic xmlns:xlink="http://www.w3.org/1999/xlink" xlink:href="zookeys-1196-149_article-114861__-g001.jpg" position="float" orientation="portrait" xlink:type="simple" id="oo_1009436.jpg"><uri content-type="original_file" xlink:type="simple">https://binary.pensoft.net/fig/1009436</uri></graphic></fig></tp:treatment-sec><ref-list><ref id="B54"><mixed-citation xmlns:xlink="http://www.w3.org/1999/xlink" xlink:type="simple"><person-group><name name-style="western"><surname>Rojas-Morales</surname><given-names>JA</given-names></name><name name-style="western"><surname>Arias-Monsalve</surname><given-names>HF</given-names></name><name name-style="western"><surname>González-Durán</surname><given-names>GA</given-names></name></person-group> (<year>2014</year>) <article-title>Anfibios y reptiles de la región centro-sur del departamento de Caldas.</article-title><source>Biota Colombiana</source><volume>15</volume>: <fpage>73</fpage>–<lpage>93</lpage>. <ext-link xlink:href="https://www.redalyc.org/pdf/491/49140738005.pdf" ext-link-type="uri" xlink:type="simple">https://www.redalyc.org/pdf/491/49140738005.pdf</ext-link></mixed-citation></ref><ref id="B35"><mixed-citation xmlns:xlink="http://www.w3.org/1999/xlink" xlink:type="simple"><person-group><name name-style="western"><surname>Machado</surname><given-names>JD</given-names></name><name name-style="western"><surname>Lyra</surname><given-names>ML</given-names></name><name name-style="western"><surname>Grant</surname><given-names>T</given-names></name></person-group> (<year>2016</year>) <article-title>Mitogenome assembly from genomic multiplex libraries: Comparison of strategies and novel mitogenomes for five species of frogs.</article-title><source>Molecular Ecology Resources</source><volume>16</volume>(<issue>3</issue>): <fpage>686</fpage>–<lpage>693</lpage>. <ext-link xlink:href="10.1111/1755-0998.12492" ext-link-type="doi" xlink:type="simple">https://doi.org/10.1111/1755-0998.12492</ext-link></mixed-citation></ref><ref id="B11"><mixed-citation xmlns:xlink="http://www.w3.org/1999/xlink" xlink:type="simple"><person-group><name name-style="western"><surname>Cusi</surname><given-names>JC</given-names></name><name name-style="western"><surname>Moravec</surname><given-names>J</given-names></name><name name-style="western"><surname>Lehr</surname><given-names>E</given-names></name><name name-style="western"><surname>Gvoždík</surname><given-names>V</given-names></name></person-group> (<year>2017</year>) <article-title>A new species of semiarboreal toad of the <italic><tp:taxon-name><tp:taxon-name-part taxon-name-part-type="genus">Rhinella</tp:taxon-name-part><tp:taxon-name-part taxon-name-part-type="species">festae</tp:taxon-name-part></tp:taxon-name></italic> group (<tp:taxon-name><tp:taxon-name-part taxon-name-part-type="order">Anura</tp:taxon-name-part></tp:taxon-name>, <tp:taxon-name><tp:taxon-name-part taxon-name-part-type="family">Bufonidae</tp:taxon-name-part></tp:taxon-name>) from the Cordillera Azul National Park, Peru.</article-title><source>ZooKeys</source><volume>673</volume>: <fpage>21</fpage>–<lpage>47</lpage>. <ext-link xlink:href="10.3897/zookeys.673.13050" ext-link-type="doi" xlink:type="simple">https://doi.org/10.3897/zookeys.673.13050</ext-link></mixed-citation></ref><ref id="B22"><mixed-citation xmlns:xlink="http://www.w3.org/1999/xlink" xlink:type="simple"><person-group><name name-style="western"><surname>Gómez-Salazar</surname><given-names>JC</given-names></name><name name-style="western"><surname>Ramírez-Castaño</surname><given-names>VA</given-names></name><name name-style="western"><surname>Guevara</surname><given-names>G</given-names></name></person-group> (<year>2017</year>) <article-title>Vertebrados terrestres de la Reserva Natural de la Central Hidroeléctrica de Caldas –CHEC– (Villamaría, Colombia): Estado del conocimiento.</article-title><source>Boletin Cientifico Museo de Historia Natural Universidad de Caldas</source><volume>21</volume>(<issue>1</issue>): <fpage>71</fpage>–<lpage>89</lpage>. <ext-link xlink:href="10.17151/bccm.2017.21.1.6" ext-link-type="doi" xlink:type="simple">https://doi.org/10.17151/bccm.2017.21.1.6</ext-link></mixed-citation></ref><ref id="B24"><mixed-citation xmlns:xlink="http://www.w3.org/1999/xlink" xlink:type="simple"><person-group><name name-style="western"><surname>Grant</surname><given-names>T</given-names></name><name name-style="western"><surname>Bolívar-G.</surname><given-names>W</given-names></name></person-group> (<year>2014</year>) <article-title>A new species of semiarboreal toad with a salamander-like ear (<tp:taxon-name><tp:taxon-name-part taxon-name-part-type="order">Anura</tp:taxon-name-part></tp:taxon-name>: <tp:taxon-name><tp:taxon-name-part taxon-name-part-type="family">Bufonidae</tp:taxon-name-part></tp:taxon-name>: <italic><tp:taxon-name><tp:taxon-name-part taxon-name-part-type="genus">Rhinella</tp:taxon-name-part></tp:taxon-name></italic>).</article-title><source>Herpetologica</source><volume>70</volume>(<issue>2</issue>): <fpage>198</fpage>–<lpage>210</lpage>. <ext-link xlink:href="10.1655/HERPETOLOGICA-D-13-00082R1" ext-link-type="doi" xlink:type="simple">https://doi.org/10.1655/HERPETOLOGICA-D-13-00082R1</ext-link></mixed-citation></ref><ref id="B53"><mixed-citation xmlns:xlink="http://www.w3.org/1999/xlink" xlink:type="simple"><person-group><name name-style="western"><surname>Rojas-Morales</surname><given-names>JA</given-names></name><name name-style="western"><surname>Marín-Martínez</surname><given-names>M</given-names></name></person-group> (<year>2019</year>) <article-title>Diversity, structure and natural history of amphibian in upper Claro River basin, a buffer zone of the National Natural Park Los Nevados, Central Cordillera of Colombia.</article-title><source>Journal of Threatened Taxa</source><volume>11</volume>(<issue>3</issue>): <fpage>13261</fpage>–<lpage>13277</lpage>. <ext-link xlink:href="10.11609/jott.4075.11.3.13261-13277" ext-link-type="doi" xlink:type="simple">https://doi.org/10.11609/jott.4075.11.3.13261-13277</ext-link></mixed-citation></ref><ref id="B47"><mixed-citation xmlns:xlink="http://www.w3.org/1999/xlink" xlink:type="simple"><person-group><name name-style="western"><surname>Pereyra</surname><given-names>MO</given-names></name><name name-style="western"><surname>Blotto</surname><given-names>BL</given-names></name><name name-style="western"><surname>Baldo</surname><given-names>D</given-names></name><name name-style="western"><surname>Chaparro</surname><given-names>JC</given-names></name><name name-style="western"><surname>Ron</surname><given-names>SR</given-names></name><name name-style="western"><surname>Elias-Costa</surname><given-names>AJ</given-names></name><name name-style="western"><surname>Iglesias</surname><given-names>PP</given-names></name><name name-style="western"><surname>Venegas</surname><given-names>PJ</given-names></name><name name-style="western"><surname>Thomé</surname><given-names>MTC</given-names></name><name name-style="western"><surname>Ospina-Sarria</surname><given-names>JJ</given-names></name><name name-style="western"><surname>Maciel</surname><given-names>NM</given-names></name><name name-style="western"><surname>Rada</surname><given-names>M</given-names></name><name name-style="western"><surname>Kolenc</surname><given-names>F</given-names></name><name name-style="western"><surname>Borteiro</surname><given-names>C</given-names></name><name name-style="western"><surname>Rivera-Correa</surname><given-names>M</given-names></name><name name-style="western"><surname>Rojas-Runjaic</surname><given-names>FJM</given-names></name><name name-style="western"><surname>Moravec</surname><given-names>J</given-names></name><name name-style="western"><surname>De La Riva</surname><given-names>I</given-names></name><name name-style="western"><surname>Wheeler</surname><given-names>WC</given-names></name><name name-style="western"><surname>Castroviejo-Fisher</surname><given-names>S</given-names></name><name name-style="western"><surname>Grant</surname><given-names>T</given-names></name><name name-style="western"><surname>Haddad</surname><given-names>CFB</given-names></name><name name-style="western"><surname>Faivovich</surname><given-names>J</given-names></name></person-group> (<year>2021</year>) <article-title>Evolution in the genus <italic><tp:taxon-name><tp:taxon-name-part taxon-name-part-type="genus">Rhinella</tp:taxon-name-part></tp:taxon-name></italic>: A total evidence of phylogenetic analysis of neotropical True Toads (<tp:taxon-name><tp:taxon-name-part taxon-name-part-type="order">Anura</tp:taxon-name-part></tp:taxon-name>: <tp:taxon-name><tp:taxon-name-part taxon-name-part-type="family">Bufonidae</tp:taxon-name-part></tp:taxon-name>).</article-title><source>Bulletin of the American Museum of Natural History</source><volume>447</volume>: <fpage>1</fpage>–<lpage>155</lpage>. <ext-link xlink:href="10.1206/0003-0090.447.1.1" ext-link-type="doi" xlink:type="simple">https://doi.org/10.1206/0003-0090.447.1.1</ext-link></mixed-citation></ref><ref id="B8"><mixed-citation xmlns:xlink="http://www.w3.org/1999/xlink" xlink:type="simple"><person-group><name name-style="western"><surname>Castillo-Urbina</surname><given-names>E</given-names></name><name name-style="western"><surname>Claw</surname><given-names>F</given-names></name><name name-style="western"><surname>Aguilar-Puntriano</surname><given-names>C</given-names></name><name name-style="western"><surname>Vences</surname><given-names>M</given-names></name><name name-style="western"><surname>Köhler</surname><given-names>J</given-names></name></person-group> (<year>2021</year>) <article-title>Genetic and morphologic evidence reveal another new toad of the <italic><tp:taxon-name><tp:taxon-name-part taxon-name-part-type="genus">Rhinella</tp:taxon-name-part><tp:taxon-name-part taxon-name-part-type="species">festae</tp:taxon-name-part></tp:taxon-name></italic> species group (<tp:taxon-name><tp:taxon-name-part taxon-name-part-type="order">Anura</tp:taxon-name-part></tp:taxon-name>: <tp:taxon-name><tp:taxon-name-part taxon-name-part-type="family">Bufonidae</tp:taxon-name-part></tp:taxon-name>) from the Cordillera Azul in Central Perú.</article-title><source>Salamandra (Frankfurt)</source><volume>57</volume>: <fpage>181</fpage>–<lpage>195</lpage>. <ext-link xlink:href="10.5281/zenodo.4767016" ext-link-type="doi" xlink:type="simple">https://doi.org/10.5281/zenodo.4767016</ext-link></mixed-citation></ref><ref id="B14"><mixed-citation xmlns:xlink="http://www.w3.org/1999/xlink" xlink:type="simple"><person-group><name name-style="western"><surname>Dinerstein</surname><given-names>E</given-names></name><name name-style="western"><surname>Olson</surname><given-names>D</given-names></name><name name-style="western"><surname>Joshi</surname><given-names>A</given-names></name><name name-style="western"><surname>Vynne</surname><given-names>C</given-names></name><name name-style="western"><surname>Burgess</surname><given-names>ND</given-names></name><name name-style="western"><surname>Wikramanayake</surname><given-names>E</given-names></name><name name-style="western"><surname>Hahn</surname><given-names>N</given-names></name><name name-style="western"><surname>Palminteri</surname><given-names>S</given-names></name><name name-style="western"><surname>Hedao</surname><given-names>P</given-names></name><name name-style="western"><surname>Noss</surname><given-names>R</given-names></name><name name-style="western"><surname>Hansen</surname><given-names>M</given-names></name><name name-style="western"><surname>Locke</surname><given-names>H</given-names></name><name name-style="western"><surname>Ellis</surname><given-names>EC</given-names></name><name name-style="western"><surname>Jones</surname><given-names>B</given-names></name><name name-style="western"><surname>Barber</surname><given-names>CV</given-names></name><name name-style="western"><surname>Hayes</surname><given-names>R</given-names></name><name name-style="western"><surname>Kormos</surname><given-names>C</given-names></name><name name-style="western"><surname>Martin</surname><given-names>V</given-names></name><name name-style="western"><surname>Crist</surname><given-names>E</given-names></name><name name-style="western"><surname>Sechrest</surname><given-names>W</given-names></name><name name-style="western"><surname>Price</surname><given-names>L</given-names></name><name name-style="western"><surname>Baillie</surname><given-names>JEM</given-names></name><name name-style="western"><surname>Weeden</surname><given-names>D</given-names></name><name name-style="western"><surname>Suckling</surname><given-names>K</given-names></name><name name-style="western"><surname>Davis</surname><given-names>C</given-names></name><name name-style="western"><surname>Sizer</surname><given-names>N</given-names></name><name name-style="western"><surname>Moore</surname><given-names>R</given-names></name><name name-style="western"><surname>Thau</surname><given-names>D</given-names></name><name name-style="western"><surname>Birch</surname><given-names>T</given-names></name><name name-style="western"><surname>Potapov</surname><given-names>P</given-names></name><name name-style="western"><surname>Turubanova</surname><given-names>S</given-names></name><name name-style="western"><surname>Tyukavina</surname><given-names>A</given-names></name><name name-style="western"><surname>de Souza</surname><given-names>N</given-names></name><name name-style="western"><surname>Pintea</surname><given-names>L</given-names></name><name name-style="western"><surname>Brito</surname><given-names>JC</given-names></name><name name-style="western"><surname>Llewellyn</surname><given-names>OA</given-names></name><name name-style="western"><surname>Miller</surname><given-names>AG</given-names></name><name name-style="western"><surname>Patzelt</surname><given-names>A</given-names></name><name name-style="western"><surname>Ghazanfar</surname><given-names>SA</given-names></name><name name-style="western"><surname>Timberlake</surname><given-names>J</given-names></name><name name-style="western"><surname>Klöser</surname><given-names>H</given-names></name><name name-style="western"><surname>Shennan-Farpón</surname><given-names>Y</given-names></name><name name-style="western"><surname>Kindt</surname><given-names>R</given-names></name><name name-style="western"><surname>Lillesø</surname><given-names>JPB</given-names></name><name name-style="western"><surname>van Breugel</surname><given-names>P</given-names></name><name name-style="western"><surname>Graudal</surname><given-names>L</given-names></name><name name-style="western"><surname>Voge</surname><given-names>M</given-names></name><name name-style="western"><surname>Al-Shammari</surname><given-names>KF</given-names></name><name name-style="western"><surname>Saleem</surname><given-names>M</given-names></name></person-group> (<year>2017</year>) <article-title>An ecoregion-based approach to protecting half the terrestrial realm.</article-title><source>Bioscience</source><volume>67</volume>(<issue>6</issue>): <fpage>534</fpage>–<lpage>545</lpage>. <ext-link xlink:href="10.1093/biosci/bix014" ext-link-type="doi" xlink:type="simple">https://doi.org/10.1093/biosci/bix014</ext-link></mixed-citation></ref><ref id="B23"><mixed-citation xmlns:xlink="http://www.w3.org/1999/xlink" xlink:type="simple"><person-group><name name-style="western"><surname>Grant</surname><given-names>T</given-names></name></person-group> (<year>2000</year>) <article-title>Una nueva especie de <italic><tp:taxon-name><tp:taxon-name-part taxon-name-part-type="genus">Rhamphophryne</tp:taxon-name-part></tp:taxon-name></italic> (<tp:taxon-name><tp:taxon-name-part taxon-name-part-type="order">Anura</tp:taxon-name-part></tp:taxon-name>: <tp:taxon-name><tp:taxon-name-part taxon-name-part-type="family">Bufonidae</tp:taxon-name-part></tp:taxon-name>) de la Cordillera Central de Colombia.</article-title><source>Revista de la Academia Colombiana de Ciencias Exactas, Físicas y Naturales</source><volume>23</volume>: <fpage>287</fpage>–<lpage>292</lpage>. <ext-link xlink:href="https://www.accefyn.com/revista/Vol_23/supl/287-292.pdf" ext-link-type="uri" xlink:type="simple">https://www.accefyn.com/revista/Vol_23/supl/287-292.pdf</ext-link></mixed-citation></ref><ref id="B60"><mixed-citation xmlns:xlink="http://www.w3.org/1999/xlink" xlink:type="simple"><person-group><name name-style="western"><surname>Trueb</surname><given-names>L</given-names></name></person-group> (<year>1971</year>) <article-title>Phylogenetic relationships of certain neotropical toads with the description of a new genus (<tp:taxon-name><tp:taxon-name-part taxon-name-part-type="order">Anura</tp:taxon-name-part></tp:taxon-name>: <tp:taxon-name><tp:taxon-name-part taxon-name-part-type="family">Bufonidae</tp:taxon-name-part></tp:taxon-name>). Contribution in Science.</article-title><source>Contributions in Science</source><volume>216</volume>: <fpage>1</fpage>–<lpage>40</lpage>. <ext-link xlink:href="10.5962/p.241202" ext-link-type="doi" xlink:type="simple">https://doi.org/10.5962/p.241202</ext-link></mixed-citation></ref><ref id="B34"><mixed-citation xmlns:xlink="http://www.w3.org/1999/xlink" xlink:type="simple"><person-group><name name-style="western"><surname>Lynch</surname><given-names>JD</given-names></name><name name-style="western"><surname>Renjifo</surname><given-names>JM</given-names></name></person-group> (<year>1990</year>) <article-title>Two new toads (<tp:taxon-name><tp:taxon-name-part taxon-name-part-type="family">Bufonidae</tp:taxon-name-part></tp:taxon-name>: <italic><tp:taxon-name><tp:taxon-name-part taxon-name-part-type="genus">Ramphophryne</tp:taxon-name-part></tp:taxon-name></italic>) from the Northern Andes of Colombia.</article-title><source>Journal of Herpetology</source><volume>24</volume>(<issue>4</issue>): <fpage>364</fpage>–<lpage>371</lpage>. <ext-link xlink:href="10.2307/1565051" ext-link-type="doi" xlink:type="simple">https://doi.org/10.2307/1565051</ext-link></mixed-citation></ref><ref id="B52"><mixed-citation xmlns:xlink="http://www.w3.org/1999/xlink" xlink:type="simple"><person-group><name name-style="western"><surname>Rivero</surname><given-names>JA</given-names></name><name name-style="western"><surname>Castaño</surname><given-names>CJ</given-names></name></person-group> (<year>1990</year>) <article-title>A new and peculiar species of <italic><tp:taxon-name><tp:taxon-name-part taxon-name-part-type="genus">Rhamphophryne</tp:taxon-name-part></tp:taxon-name></italic> (<tp:taxon-name><tp:taxon-name-part taxon-name-part-type="class">Amphibia</tp:taxon-name-part></tp:taxon-name>: <tp:taxon-name><tp:taxon-name-part taxon-name-part-type="family">Bufonidae</tp:taxon-name-part></tp:taxon-name>) from Antioquia, Colombia.</article-title><source>Journal of Herpetology</source><volume>24</volume>(<issue>1</issue>): <fpage>1</fpage>–<lpage>5</lpage>. <ext-link xlink:href="10.2307/1564282" ext-link-type="doi" xlink:type="simple">https://doi.org/10.2307/1564282</ext-link></mixed-citation></ref><ref id="B3"><mixed-citation xmlns:xlink="http://www.w3.org/1999/xlink" xlink:type="simple"><person-group><name name-style="western"><surname>Bachman</surname><given-names>S</given-names></name><name name-style="western"><surname>Moat</surname><given-names>J</given-names></name><name name-style="western"><surname>Hill</surname><given-names>A</given-names></name><name name-style="western"><surname>de la Torre</surname><given-names>J</given-names></name><name name-style="western"><surname>Scott</surname><given-names>B</given-names></name></person-group> (<year>2011</year>) <article-title>Supporting Red List threat assessments with GeoCAT: geospatial conservation assessment tool.</article-title><source>ZooKeys</source><volume>150</volume>: <fpage>117</fpage>–<lpage>126</lpage>. <ext-link xlink:href="10.3897/zookeys.150.2109" ext-link-type="doi" xlink:type="simple">https://doi.org/10.3897/zookeys.150.2109</ext-link></mixed-citation></ref><ref id="B7"><mixed-citation xmlns:xlink="http://www.w3.org/1999/xlink" xlink:type="simple"><person-group><name name-style="western"><surname>Castaño</surname><given-names>JH</given-names></name><name name-style="western"><surname>Carranza-Quinceno</surname><given-names>JA</given-names></name><name name-style="western"><surname>Londoño</surname><given-names>E</given-names></name><name name-style="western"><surname>Roa Cubillos</surname><given-names>MM</given-names></name></person-group> (<year>2017</year>) Biodiversidad del Distrito de Conservación de Suelos Campoalegre. v2.3. Corporación Autónoma Regional de Risaralda - CARDER. Dataset/Checklist. <ext-link xlink:href="10.15472/0jxeo4" ext-link-type="doi" xlink:type="simple">https://doi.org/10.15472/0jxeo4</ext-link></mixed-citation></ref><ref id="B18"><mixed-citation xmlns:xlink="http://www.w3.org/1999/xlink" xlink:type="simple"><person-group><name name-style="western"><surname>Escobar-Lasso</surname><given-names>S</given-names></name><name name-style="western"><surname>González-Duran</surname><given-names>GA</given-names></name></person-group> (<year>2012</year>) <article-title>Strategies employed by three neotropical frogs (<tp:taxon-name><tp:taxon-name-part taxon-name-part-type="class">Amphibia</tp:taxon-name-part></tp:taxon-name>: <tp:taxon-name><tp:taxon-name-part taxon-name-part-type="order">Anura</tp:taxon-name-part></tp:taxon-name>) to avoid predation.</article-title><source>Herpetology Notes</source><volume>5</volume>: <fpage>79</fpage>–<lpage>84</lpage>.</mixed-citation></ref><ref id="B30"><mixed-citation xmlns:xlink="http://www.w3.org/1999/xlink" xlink:type="simple"><person-group><name name-style="western"><surname>Lehr</surname><given-names>E</given-names></name><name name-style="western"><surname>Köhler</surname><given-names>G</given-names></name><name name-style="western"><surname>Aguilar</surname><given-names>C</given-names></name><name name-style="western"><surname>Ponce</surname><given-names>E</given-names></name></person-group> (<year>2001</year>) New species of <italic><tp:taxon-name><tp:taxon-name-part taxon-name-part-type="genus">Bufo</tp:taxon-name-part></tp:taxon-name></italic> (<tp:taxon-name><tp:taxon-name-part taxon-name-part-type="order">Anura</tp:taxon-name-part></tp:taxon-name>: <tp:taxon-name><tp:taxon-name-part taxon-name-part-type="family">Bufonidae</tp:taxon-name-part></tp:taxon-name>) from central Peru. Copeia 2001(1): 216–223. <ext-link xlink:href="10.1643/%C2%AD0045-8511(2001)001%5B0216:NSOBAB%5D2.0.CO;2" ext-link-type="doi" xlink:type="simple">https://doi.org/10.1643/­0045-8511(2001)001[0216:NSOBAB]2.0.CO;2</ext-link></mixed-citation></ref></ref-list></tp:taxon-treatment>
