# Supplementary material for: ﻿A new species of terrestrial toad of the Rhinellafestae group (Anura, Bufonidae) from the highlands of the Central Cordillera of the Andes of Colombia
Source: Zookeys. 2024 Mar 25;1196:149–75. doi: 10.3897/zookeys.1196.114861 (PMC10985400; doi:10.3897/zookeys.1196.114861)
Supplement: Supplementary material 1 — Estimates of divergence between sequences based on p-distance method for the mitochondrial 16S rRNA gene [file zookeys-1196-149_article-114861__-s001.xlsx]

## Sheet: MatrixOutput
Species		Accessions	1	2	3	4	5	6	7	8	9	10	11	12	13	14	15	16	17	18	19	20	21	22	23	24	25	26	27	28	29	30	31	32	33	34	35	36	37	38	39	40	41	42	43	44	45	46	47
1	Rhinella kumanday sp. nov. MHN-Uca-Am 1164	[OR680126]
2	Rhinella kumanday sp. nov. MHN-Uca-Am 1492	[OR680127]	0
3	Rhinella sp. 4	[KT221613]	0	0
4	Rhinella paraguas	[MW003552]	0.0458167	0.0466531	0.0518072
5	Rhinella paraguas	[MW003553]	0.0461216	0.0473118	0.0554156	0.0277427
6	Rhinella ruizi	[MW003567]	0.027833	0.0283401	0.0421687	0.0446321	0.0479193
7	Rhinella ruizi	[MW003568]	0.027833	0.0283401	0.0421687	0.0446321	0.0479193	0
8	Rhinella cf nicefori	[MW003543]	0.0258449	0.0263158	0.0409639	0.0434258	0.0466583	0.00120482	0.00120482
9	Rhinella acrolopha	[MW003440]	0.0577689	0.0588235	0.0651387	0.0748792	0.0782828	0.0615199	0.0615199	0.0603136
10	Rhinella acrolopha	[MW003441]	0.055666	0.0566802	0.0650602	0.0747889	0.0781841	0.0614458	0.0614458	0.060241	0.0060241
11	Rhinella macrorhina	[MW003518 ]	0.0735586	0.0748988	0.071028	0.0692884	0.0823293	0.0691589	0.0691589	0.0672897	0.0616822	0.0615672
12	Rhinella macrorhina	[MW003517]	0.0735586	0.0748988	0.0819277	0.0844391	0.0920555	0.0746988	0.0746988	0.073494	0.0686747	0.0697954	0
13	Rhinella macrorhina	[MW003520 ]	0.0677291	0.0692464	0.0724269	0.0737913	0.0842105	0.0698856	0.0698856	0.068615	0.0673443	0.0685279	0.0190476	0.0152284
14	Rhinella macrorhina	[MW003519]	0.0703934	0.0721868	0.0744681	0.0772304	0.0845638	0.0704787	0.0704787	0.0691489	0.0678191	0.0690571	0.019802	0.0159363	0.00132802
15	Rhinella tenrec	[MW003594]	0.0756972	0.0770791	0.071161	0.0712946	0.0784708	0.0692884	0.0692884	0.0674157	0.0636704	0.0635514	0.0523364	0.0523364	0.0496183	0.0515873
16	Rhinella tenrec	[MW003593]	0.0756972	0.0770791	0.0735826	0.0809179	0.0858586	0.0759952	0.0759952	0.0747889	0.0639324	0.0650602	0.0523364	0.0578313	0.0559085	0.0558511	0
17	Rhinella lindae	[MW003516]	0.0478088	0.0486815	0.046332	0.0464217	0.0540541	0.0444015	0.0444015	0.042471	0.0444015	0.0423892	0.0522244	0.0539499	0.0551181	0.057377	0.0562016	0.0559846
18	Rhinella lindae	[MW003515]	0.0478088	0.0486815	0.0554217	0.0615199	0.0643127	0.0470446	0.0470446	0.0458384	0.053076	0.053012	0.0523364	0.0578313	0.0597205	0.0598404	0.0543071	0.0615199	0
19	Rhinella lindae	[MW003514]	0.0478088	0.0486815	0.0554217	0.0615199	0.0643127	0.0470446	0.0470446	0.0458384	0.053076	0.053012	0.0523364	0.0578313	0.0597205	0.0598404	0.0543071	0.0615199	0	0
20	Rhinella arborescandens	[MW003449]	0.0533049	0.0547046	0.0620155	0.0633894	0.0671835	0.0582147	0.0582147	0.0569211	0.0569948	0.0582147	0.0612245	0.0633894	0.0585106	0.0569878	0.0695297	0.0699482	0.0422833	0.0504528	0.0504528
21	Rhinella arborescandens	[MW003450]	0.0497018	0.0506073	0.0589651	0.0626506	0.0692695	0.0578313	0.0578313	0.0566265	0.0554885	0.0554217	0.0579439	0.060241	0.0584498	0.0585106	0.0636704	0.066345	0.0405405	0.0493976	0.0493976	0.0155039
22	Rhinella arborescandens	[MW003451]	0.0497018	0.0506073	0.0589651	0.0626506	0.0692695	0.0578313	0.0578313	0.0566265	0.0554885	0.0554217	0.0579439	0.060241	0.0584498	0.0585106	0.0636704	0.066345	0.0405405	0.0493976	0.0493976	0.0155039	0
23	Rhinella rostrata	[AF375533]	0.0631229	0.0655172	0.0777958	0.0957792	0.102107	0.082658	0.082658	0.0810373	0.082658	0.0825243	0.0804954	0.0987055	0.0923077	0.0929825	0.0959752	0.092233	0.0620915	0.0777958	0.0777958	0.0793388	0.0810373	0.0810373
24	Rhinella festae	[DQ158423]	0.0563674	0.0578158	0.0717884	0.075662	0.0795455	0.0706179	0.0706179	0.0693569	0.075662	0.0755668	0.0499002	0.0755668	0.0695538	0.0709505	0.07	0.0794451	0.0413223	0.0604534	0.0604534	0.0608808	0.0629723	0.0629723	0.0162338
25	Rhinella festae	[KR012624]	0.0570825	0.0585683	0.0662983	0.0733057	0.0718232	0.0622407	0.0622407	0.0608575	0.0650069	0.0649171	0.0505051	0.0635359	0.0691563	0.0705394	0.0708502	0.0691563	0.039749	0.0497238	0.0497238	0.0541667	0.0524862	0.0524862	0.0144928	0
26	Rhinella chullachaki	[MW493261]	0.0643154	0.0643154	0.0643154	0.0727651	0.0851528	0.06639	0.06639	0.0643154	0.0684647	0.0724638	0.0910973	0.0910973	0.0869565	0.0901288	0.103734	0.103734	0.0705394	0.0705394	0.0705394	0.0622222	0.0539419	0.0539419	0.0633803	0.0650759	0.0659341
27	Rhinella lilyrodriguezae	[MW003509]	0.0720339	0.073913	0.0747782	0.0837563	0.0887199	0.0774112	0.0774112	0.0761421	0.0799492	0.0823828	0.0850202	0.0849176	0.0727513	0.0728745	0.0912779	0.0888325	0.0566038	0.0671736	0.0671736	0.0543338	0.0570342	0.0570342	0.0954693	0.0774112	0.070442	0.061674
28	Rhinella lilyrodriguezae	[MW003511]	0.0718816	0.0737527	0.0731707	0.0809769	0.0885751	0.0732648	0.0732648	0.0719794	0.0771208	0.0834403	0.0868687	0.0834403	0.0726552	0.074124	0.097166	0.0861183	0.0627615	0.0706033	0.0706033	0.0582147	0.0603338	0.0603338	0.0906096	0.0796915	0.0745856	0.0615385	0.0192555
29	Rhinella lilyrodriguezae	[MW003510]	0.0718816	0.0737527	0.0720721	0.0798969	0.0849421	0.0747423	0.0747423	0.0734536	0.0773196	0.0797941	0.0848485	0.0836551	0.0739762	0.074124	0.0910931	0.0876289	0.0564854	0.0643501	0.0643501	0.0544041	0.0540541	0.0540541	0.0942149	0.0760309	0.070442	0.0615385	0.001287	0.0205656
30	Rhinella chavin	[DQ158441]	0.0614035	0.0630631	0.0789133	0.0803109	0.0853816	0.0764249	0.0764249	0.0751295	0.0726329	0.0751295	0.0796646	0.0906736	0.0798376	0.0759669	0.0691824	0.0790155	0.05	0.0660622	0.0660622	0.0683311	0.0659767	0.0659767	0.089141	0.077821	0.0678925	0.0617849	0.0673575	0.064389	0.0671937
31	Rhinella cf multiverrucosa	[MW003540]	0.0537849	0.0547667	0.0723764	0.0748792	0.084596	0.071256	0.071256	0.0700483	0.070133	0.0724638	0.071161	0.0845411	0.0751592	0.0733333	0.0619137	0.0737606	0.0464217	0.0628019	0.0628019	0.0673575	0.0615199	0.0615199	0.0894309	0.0757576	0.066482	0.0582121	0.0660737	0.0630631	0.0658065	0
32	Rhinella yanachaga	[MW003603]	0.0477137	0.048583	0.0685921	0.0662651	0.0780856	0.0674699	0.0674699	0.0662651	0.0686747	0.0685921	0.0690299	0.0842359	0.0786802	0.0770252	0.071028	0.0771084	0.0423892	0.0661853	0.0661853	0.0620155	0.0577617	0.0577617	0.092233	0.0779874	0.0689655	0.0517598	0.0594937	0.0589744	0.0578406	0.0388098	0.0349819
33	Rhinella yanachaga	[MW003604]	0.0497018	0.0506073	0.0697954	0.0674699	0.0793451	0.0686747	0.0686747	0.0674699	0.0698795	0.0697954	0.0671642	0.0830325	0.0774112	0.0756972	0.0691589	0.0759036	0.044316	0.0673887	0.0673887	0.0607235	0.0565584	0.0565584	0.092233	0.0767296	0.0675862	0.0538302	0.0582278	0.0576923	0.0565553	0.0401035	0.0361882	0.00120192
34	Rhinella manu	[MW003523]	0.0778443	0.0792683	0.0759952	0.0711701	0.0858586	0.0676329	0.0676329	0.0664251	0.0772947	0.0772014	0.0805243	0.0904704	0.0814249	0.0838881	0.0806754	0.0905797	0.0618956	0.0711701	0.0711701	0.0660622	0.066345	0.066345	0.0779221	0.0718789	0.0677732	0.0684647	0.0837563	0.0861183	0.0811856	0.080415	0.0773881	0.073494	0.0746988
35	Rhinella manu	[MW003522]	0.0796813	0.0811359	0.0771084	0.0722892	0.0870113	0.0687575	0.0687575	0.0675513	0.0772014	0.0771084	0.0803738	0.0903614	0.0813215	0.0837766	0.0805243	0.0904704	0.0617761	0.0710843	0.0710843	0.0659767	0.0662651	0.0662651	0.0777958	0.0717884	0.0676796	0.0684647	0.0836502	0.0860077	0.0810811	0.0803109	0.0772947	0.0734055	0.0746089	0
36	Rhinella sp. 3	[MW003524]	0.0852878	0.0875274	0.0840764	0.0803571	0.0853503	0.0802548	0.0802548	0.0789809	0.0764331	0.0763359	0.0835031	0.0916031	0.0836653	0.0853659	0.0816327	0.0840764	0.0654008	0.0751592	0.0751592	0.0660622	0.0687898	0.0687898	0.0841424	0.0701531	0.0652778	0.0842572	0.0738854	0.0762274	0.0699482	0.0830091	0.0817369	0.0776081	0.0763359	0.0420918	0.0420382
37	Rhinella sp. 3	[MW003525]	0.0795229	0.0789474	0.0770156	0.0783133	0.0869018	0.0759036	0.0759036	0.0746988	0.0783133	0.078219	0.0727612	0.0830325	0.0748731	0.0770252	0.0747664	0.0807229	0.0655106	0.0746089	0.0746089	0.0658915	0.0685921	0.0685921	0.0825243	0.0704403	0.0675862	0.0828157	0.0810127	0.0820513	0.0784062	0.076326	0.0723764	0.0769231	0.0757212	0.0385542	0.0385078	0.0305344
38	Rhinella nesiotes	[MW003541]	0.0740741	0.0760626	0.08	0.0788114	0.0929032	0.08	0.08	0.0787097	0.0826873	0.0825806	0.0708333	0.0851613	0.0727763	0.0742779	0.0793319	0.0891473	0.0604752	0.0723514	0.0723514	0.0694626	0.0683871	0.0683871	0.0779221	0.068564	0.0648801	0.075	0.0801034	0.0773263	0.0762155	0.0792208	0.0789133	0.0812903	0.0825806	0.0439845	0.0439276	0.0451613	0.0490323
39	Rhinella nesiotes	[MW003542]	0.0756972	0.0770791	0.0784077	0.0724638	0.0934343	0.0784077	0.0784077	0.0772014	0.0833333	0.0832328	0.0730337	0.0832328	0.0737913	0.0772304	0.0806754	0.0869565	0.0599613	0.0700483	0.0700483	0.0725389	0.0675513	0.0675513	0.0876623	0.0757576	0.0720222	0.0748441	0.0838628	0.0797941	0.0787097	0.0869001	0.0822249	0.079614	0.0808203	0.0459492	0.0458937	0.0497449	0.053076	0.00774194
40	Rhinella tacana	[MW003590]	0.0697211	0.0709939	0.079614	0.0748792	0.0959596	0.079614	0.079614	0.0784077	0.0784077	0.0783133	0.0691589	0.0879518	0.0800508	0.0824468	0.0805243	0.0892642	0.0656371	0.0784077	0.0784077	0.0725389	0.0687575	0.0687575	0.0794165	0.0706179	0.0691563	0.0767635	0.0850254	0.0809769	0.0811856	0.0869001	0.0822249	0.0783133	0.0795181	0.0434783	0.0434258	0.0484076	0.0457831	0.0167959	0.0181159
41	Rhinella tacana	[MW003592]	0.0717131	0.0709939	0.0730337	0.065666	0.0925553	0.0730337	0.0730337	0.071161	0.071161	0.071028	0.071028	0.071028	0.0687023	0.0714286	0.082397	0.082397	0.0678295	0.071161	0.071161	0.0695297	0.0599251	0.0599251	0.0776398	0.068	0.0688259	0.0767635	0.0770791	0.0769231	0.0769231	0.0735294	0.0675422	0.0616822	0.0635514	0.0412758	0.0411985	0.044898	0.0448598	0.0167015	0.0150094	0.00186916
42	Rhinella tacana	[MW003589]	0.0717131	0.0730223	0.0808203	0.076087	0.0972222	0.0808203	0.0808203	0.079614	0.079614	0.0795181	0.071028	0.0891566	0.0813215	0.0837766	0.082397	0.0904704	0.0675676	0.079614	0.079614	0.0738342	0.0699638	0.0699638	0.0794165	0.0718789	0.0705394	0.0788382	0.0862944	0.0822622	0.0824742	0.0881971	0.0834341	0.0795181	0.0807229	0.044686	0.0446321	0.0496815	0.046988	0.0180879	0.0193237	0.00120482	0.00373832
43	Rhinella acutirostris	[DQ158470]	0.104603	0.107296	0.105927	0.121212	0.126422	0.117424	0.117424	0.116162	0.119798	0.121059	0.112	0.112232	0.109211	0.107383	0.128257	0.122475	0.10352	0.110971	0.110971	0.102464	0.0996217	0.0996217	0.121951	0.111111	0.0995851	0.0913043	0.108005	0.101673	0.107097	0.107792	0.107459	0.112091	0.11335	0.112374	0.112232	0.112388	0.112091	0.107513	0.108723	0.114899	0.112224	0.116162
44	Rhinella acutirostris	[MW003445]	0.106918	0.109677	0.109974	0.120359	0.126761	0.120359	0.120359	0.119078	0.124041	0.12532	0.114228	0.116368	0.111695	0.10992	0.130522	0.12548	0.10166	0.112532	0.112532	0.104787	0.103581	0.103581	0.123967	0.112676	0.10221	0.0915033	0.108108	0.102828	0.109395	0.109211	0.108974	0.112388	0.113665	0.111396	0.111253	0.115136	0.113665	0.108924	0.108974	0.116517	0.114458	0.117798	0.00256082
45	Rhinella sp. 13	[MW003533]	0.0976096	0.0993915	0.101205	0.112183	0.123581	0.110977	0.110977	0.109771	0.114458	0.115663	0.106542	0.109639	0.106734	0.109043	0.116105	0.115802	0.0926641	0.104819	0.104819	0.103493	0.0963855	0.0963855	0.123177	0.110831	0.100829	0.0850622	0.107731	0.101412	0.106821	0.107513	0.102657	0.101083	0.102286	0.104946	0.104819	0.113376	0.109507	0.105943	0.100242	0.108565	0.102996	0.109771	0.0176322	0.0153257
46	Rhinella sp. 13	[KR012612]	0.107296	0.110132	0.109834	0.121483	0.126437	0.120205	0.120205	0.118926	0.121328	0.122605	0.118852	0.118774	0.112	0.111565	0.129363	0.12532	0.101911	0.112388	0.112388	0.106355	0.104725	0.104725	0.126418	0.11509	0.104457	0.09375	0.108557	0.102332	0.107792	0.110104	0.111396	0.109694	0.110969	0.109974	0.109834	0.11509	0.116071	0.108527	0.107554	0.116368	0.112936	0.117647	0.016624	0.0142487	0.00255102
47	Rhinella sp. 13	[MW003611]	0.104	0.106557	0.102515	0.108527	0.127789	0.112186	0.112186	0.110251	0.11583	0.11583	0.11583	0.11583	0.117988	0.12	0.125725	0.125725	0.101392	0.10058	0.10058	0.107216	0.10058	0.10058	0.116352	0.106855	0.108163	0.0912863	0.112474	0.104082	0.112245	0.105932	0.102713	0.0945946	0.0965251	0.108527	0.108317	0.119342	0.119691	0.109474	0.108527	0.110251	0.112186	0.112186	0.0181452	0.0161616	0.00772201	0.00413223
48	Rhinella sp. 10	[MW003530]	0.101695	0.104348	0.0987261	0.119617	0.122611	0.109873	0.109873	0.10828	0.116242	0.117647	0.115385	0.112878	0.11465	0.116242	0.127789	0.119427	0.100629	0.101911	0.101911	0.096	0.0923567	0.0923567	0.10917	0.103339	0.101911	0.0903084	0.105096	0.100318	0.105096	0.106209	0.107029	0.108108	0.109698	0.114833	0.11465	0.115016	0.119237	0.100813	0.103668	0.109873	0.103448	0.111465	0.022293	0.0238854	0.022293	0.0256822	0.0286299
49	Rhinella sp. 11	[MW003531]	0.0994036	0.101215	0.0998797	0.116867	0.124685	0.108434	0.108434	0.107229	0.115663	0.11793	0.106343	0.11432	0.110406	0.112882	0.117757	0.120482	0.0944123	0.10349	0.10349	0.103359	0.0962696	0.0962696	0.114887	0.108176	0.10069	0.0890269	0.113924	0.108974	0.111825	0.109961	0.106152	0.108173	0.109375	0.112048	0.111913	0.111959	0.110577	0.0993548	0.0977081	0.104819	0.0971963	0.106024	0.0302267	0.0306513	0.0300842	0.0331633	0.0366795
50	Rhinella sp. 12	[DQ158490]	0.0981211	0.100642	0.100503	0.113208	0.115869	0.106918	0.106918	0.10566	0.116981	0.119347	0.111776	0.11809	0.112713	0.110963	0.124	0.124528	0.0950413	0.101759	0.101759	0.0994832	0.0967337	0.0967337	0.119741	0.104403	0.0951724	0.0889371	0.110127	0.105128	0.107969	0.111255	0.110831	0.107905	0.109159	0.113208	0.113065	0.110687	0.114178	0.101935	0.100756	0.110692	0.106	0.11195	0.0251889	0.0242656	0.0276382	0.0306122	0.0302419
51	Rhinella sp. 12	[JN867573]	0.114943	0.119048	0.112329	0.126374	0.136986	0.123288	0.123288	0.120548	0.131507	0.13388	0.136612	0.136612	0.136986	0.136986	0.145205	0.145205	0.11396	0.112329	0.112329	0.112329	0.109589	0.109589	0.112853	0.120219	0.120219	0.112121	0.128767	0.117808	0.128767	0.123626	0.123626	0.117486	0.117486	0.126374	0.126027	0.131148	0.142077	0.10989	0.115385	0.120548	0.123288	0.123288	0.030137	0.0273973	0.0328767	0.0356164	0.0410959
52	Rhinella alata	[KR012611]	0.103376	0.106061	0.099872	0.116667	0.117798	0.108974	0.108974	0.107692	0.114103	0.116517	0.112903	0.112676	0.105541	0.10498	0.127273	0.123077	0.0960334	0.0985915	0.0985915	0.0968992	0.0960307	0.0960307	0.113487	0.107692	0.097931	0.0877193	0.103846	0.102564	0.104113	0.111402	0.111682	0.112532	0.113811	0.112821	0.112676	0.114691	0.116368	0.104575	0.105263	0.110256	0.107071	0.111538	0.0385109	0.0385109	0.0396927	0.0426357	0.0366599
53	Rhinella alata	[MW003446]	0.101392	0.103239	0.0950662	0.114458	0.120907	0.103614	0.103614	0.104819	0.109639	0.111913	0.110075	0.11071	0.10533	0.10757	0.121495	0.116867	0.0944123	0.0974729	0.0974729	0.100775	0.0938628	0.0938628	0.113269	0.108176	0.10069	0.0890269	0.107595	0.103846	0.106684	0.112549	0.107358	0.106971	0.108173	0.112048	0.111913	0.115776	0.112981	0.107097	0.101327	0.107229	0.102804	0.108434	0.0377834	0.0383142	0.0373045	0.0420918	0.0405405
54	Rhinella alata	[MW003447]	0.0954274	0.0973631	0.0952986	0.114504	0.122503	0.105598	0.105598	0.104326	0.113232	0.115629	0.104673	0.113088	0.107383	0.108451	0.116105	0.119593	0.0888031	0.0991105	0.0991105	0.102599	0.0952986	0.0952986	0.12	0.110372	0.102639	0.0869565	0.108434	0.103121	0.107483	0.113699	0.10828	0.107868	0.109137	0.113232	0.113088	0.117093	0.115482	0.10929	0.103185	0.108142	0.0973783	0.109415	0.0386152	0.0391892	0.0381194	0.0431849	0.03861
55	Rhinella sclerocephala	[MW003573]	0.113426	0.113426	0.113426	0.12297	0.127315	0.122685	0.122685	0.12037	0.118056	0.120092	0.124711	0.124711	0.127021	0.127021	0.141204	0.141204	0.108796	0.108796	0.108796	0.106481	0.104167	0.104167	0.124138	0.113164	0.113164	0.0960187	0.127315	0.118056	0.127315	0.116009	0.116009	0.113164	0.115473	0.12761	0.127315	0.125	0.13164	0.113953	0.116009	0.115741	0.115741	0.118056	0.037037	0.0347222	0.0393519	0.0416667	0.0462963
56	Rhinella castaneotica	[MW003458]	0.0954274	0.097166	0.0986763	0.103614	0.11335	0.0951807	0.0951807	0.0939759	0.101205	0.10349	0.0988806	0.1071	0.101523	0.103586	0.108411	0.109639	0.0828516	0.0950662	0.0950662	0.0930233	0.0866426	0.0866426	0.119741	0.109434	0.097931	0.0848861	0.101266	0.0974359	0.100257	0.104787	0.101327	0.0997596	0.100962	0.107229	0.1071	0.10687	0.106971	0.103226	0.100121	0.1	0.0934579	0.101205	0.0478589	0.0485313	0.0445247	0.0497449	0.0501931
57	Rhinella castaneotica	[DQ158440]	0.100209	0.102784	0.100503	0.110692	0.115869	0.0968553	0.0968553	0.0955975	0.103145	0.105528	0.105788	0.109296	0.102228	0.101604	0.116	0.11195	0.088843	0.0967337	0.0967337	0.0930233	0.0904523	0.0904523	0.118123	0.109434	0.097931	0.0889371	0.0987342	0.0948718	0.0976864	0.102199	0.103275	0.101631	0.102886	0.11195	0.111809	0.10687	0.111669	0.103226	0.104534	0.106918	0.1	0.108176	0.0453401	0.045977	0.0439698	0.0471939	0.046371
58	Rhinella proboscidea	[MG806046]	0.101732	0.104444	0.0948617	0.10297	0.110672	0.100791	0.100791	0.0988142	0.0968379	0.0986193	0.103306	0.0986193	0.0948617	0.0948617	0.115942	0.110672	0.0924731	0.0869565	0.0869565	0.0849802	0.083004	0.083004	0.107246	0.0966469	0.0966469	0.0900901	0.0928854	0.0968379	0.0928854	0.0905433	0.0950495	0.0946746	0.0966469	0.10495	0.104743	0.100791	0.110454	0.0858283	0.0928854	0.0928854	0.0993789	0.0948617	0.041502	0.0434783	0.041502	0.0434783	0.0501044
59	Rhinella proboscidea	[MW003557]	0.0976096	0.0993915	0.0951807	0.107358	0.117276	0.0977081	0.0977081	0.0965018	0.100121	0.10241	0.0915888	0.0987952	0.0952986	0.0970745	0.106742	0.104946	0.0888031	0.0939759	0.0939759	0.0892626	0.0843373	0.0843373	0.116694	0.105793	0.0953039	0.0871369	0.0975919	0.0962773	0.0965251	0.101036	0.0978261	0.0974729	0.0986763	0.108565	0.108434	0.109554	0.109507	0.104516	0.101327	0.103739	0.0973783	0.104946	0.0428752	0.0460358	0.0409639	0.045977	0.0444874
60	Rhinella proboscidea	[JN691362]	0.128655	0.133333	0.125348	0.131285	0.142061	0.128134	0.128134	0.125348	0.128134	0.130556	0.127778	0.127778	0.128134	0.128134	0.139276	0.139276	0.110145	0.108635	0.108635	0.111421	0.108635	0.108635	0.122642	0.127778	0.127778	0.126543	0.116992	0.119777	0.116992	0.120112	0.122905	0.122222	0.122222	0.128492	0.128134	0.122222	0.138889	0.111421	0.122563	0.119777	0.122563	0.122563	0.0557103	0.0584958	0.0584958	0.0612813	0.0668524
61	Rhinella dapsilis	[MW003469]	0.103376	0.106061	0.107969	0.114543	0.119537	0.105534	0.105534	0.104247	0.111969	0.114396	0.114919	0.115681	0.108179	0.107672	0.121212	0.119691	0.0960334	0.104113	0.104113	0.0957309	0.0951157	0.0951157	0.12562	0.114543	0.103448	0.0964912	0.101673	0.102828	0.102828	0.111842	0.113402	0.110398	0.111682	0.114543	0.114396	0.113842	0.114249	0.106299	0.109536	0.108108	0.10303	0.109395	0.0515464	0.0539846	0.0514139	0.0544747	0.0468432
62	Rhinella dapsilis	[DQ158448]	0.102296	0.104925	0.10804	0.118239	0.120907	0.103145	0.103145	0.101887	0.110692	0.113065	0.111776	0.114322	0.108781	0.106952	0.118	0.119497	0.0950413	0.104271	0.104271	0.0981912	0.0954774	0.0954774	0.127832	0.115723	0.102069	0.0954447	0.106329	0.10641	0.105398	0.115136	0.115869	0.111669	0.112923	0.114465	0.114322	0.115776	0.114178	0.108387	0.109572	0.109434	0.102	0.110692	0.0541562	0.0574713	0.0540201	0.057398	0.046371
63	Rhinella dapsilis	[KR012637]	0.102908	0.105747	0.109188	0.116	0.11984	0.104	0.104	0.102667	0.109333	0.111851	0.115139	0.117177	0.109439	0.107542	0.121795	0.121333	0.0951327	0.105193	0.105193	0.0958722	0.0958722	0.0958722	0.127273	0.117333	0.104435	0.0955711	0.10253	0.103862	0.103862	0.113333	0.11482	0.111702	0.113032	0.112	0.111851	0.114667	0.111702	0.102941	0.106809	0.105333	0.100427	0.106667	0.0547397	0.057257	0.0559254	0.0585885	0.049569
64	Rhinella margaritifera	[EF364303]	0.119534	0.123867	0.116667	0.122563	0.133333	0.125	0.125	0.122222	0.127778	0.130194	0.138504	0.138504	0.133333	0.133333	0.138889	0.138889	0.121387	0.119444	0.119444	0.105556	0.102778	0.102778	0.122257	0.130194	0.130194	0.116923	0.119444	0.116667	0.119444	0.116992	0.119777	0.113573	0.113573	0.133705	0.133333	0.130194	0.135734	0.111421	0.122563	0.116667	0.119444	0.119444	0.0638889	0.0666667	0.0611111	0.0638889	0.0638889
65	Rhinella margaritifera	[JN691369]	0.119534	0.123867	0.116667	0.122563	0.133333	0.125	0.125	0.122222	0.127778	0.130194	0.138504	0.138504	0.133333	0.133333	0.138889	0.138889	0.121387	0.119444	0.119444	0.105556	0.102778	0.102778	0.122257	0.130194	0.130194	0.116923	0.119444	0.116667	0.119444	0.116992	0.119777	0.113573	0.113573	0.133705	0.133333	0.130194	0.135734	0.111421	0.122563	0.116667	0.119444	0.119444	0.0638889	0.0666667	0.0611111	0.0638889	0.0638889
66	Rhinella margaritifera	[FJ882832]	0.0954274	0.097166	0.102286	0.112048	0.119647	0.10241	0.10241	0.101205	0.108434	0.11071	0.104478	0.109507	0.10533	0.10757	0.11028	0.114458	0.0924855	0.102286	0.102286	0.0943152	0.087846	0.087846	0.12945	0.114465	0.102069	0.0869565	0.102532	0.102564	0.101542	0.111255	0.107358	0.103365	0.104567	0.112048	0.111913	0.113232	0.111779	0.108387	0.104946	0.104819	0.0953271	0.106024	0.0528967	0.0574713	0.0493381	0.0548469	0.046332
67	Rhinella hoogmoedi	[MW003484]	0.0956175	0.0973631	0.10241	0.109771	0.117276	0.100121	0.100121	0.0989144	0.100121	0.10241	0.104673	0.107229	0.104193	0.106383	0.106742	0.114596	0.0888031	0.0975904	0.0975904	0.0918499	0.0855422	0.0855422	0.12966	0.11461	0.103591	0.0871369	0.102662	0.102696	0.101673	0.108808	0.10628	0.102286	0.10349	0.103739	0.103614	0.105732	0.109507	0.0993548	0.0977081	0.0977081	0.0917603	0.0989144	0.0542245	0.0575448	0.0493976	0.054917	0.0464217
68	Rhinella hoogmoedi	[JN867571]	0.116618	0.120846	0.113889	0.119777	0.130556	0.116667	0.116667	0.113889	0.113889	0.116343	0.135734	0.135734	0.130556	0.130556	0.130556	0.130556	0.112717	0.111111	0.111111	0.102778	0.1	0.1	0.122257	0.127424	0.127424	0.113846	0.122222	0.119444	0.122222	0.119777	0.122563	0.116343	0.116343	0.119777	0.119444	0.121884	0.132964	0.103064	0.114206	0.108333	0.111111	0.111111	0.0583333	0.0611111	0.0527778	0.0555556	0.0611111
69	Rhinella lescurei	[EF364304]	0.114035	0.118182	0.111421	0.122905	0.128134	0.114206	0.114206	0.111421	0.111421	0.116667	0.133333	0.133333	0.128134	0.128134	0.13649	0.13649	0.113043	0.111421	0.111421	0.0947075	0.097493	0.097493	0.122257	0.125	0.125	0.114198	0.116992	0.111421	0.116992	0.122905	0.125698	0.119444	0.119444	0.117318	0.116992	0.125	0.130556	0.100559	0.111732	0.10585	0.108635	0.108635	0.0696379	0.0724234	0.0668524	0.0696379	0.0724234
70	Rhinella lescurei	[JN691330]	0.119534	0.123867	0.116667	0.119777	0.133333	0.119444	0.119444	0.116667	0.116667	0.121884	0.135734	0.135734	0.130556	0.130556	0.133333	0.133333	0.112717	0.111111	0.111111	0.102778	0.102778	0.102778	0.125392	0.127424	0.127424	0.12	0.125	0.119444	0.125	0.119777	0.122563	0.113573	0.113573	0.119777	0.119444	0.127424	0.132964	0.103064	0.114206	0.108333	0.111111	0.111111	0.0694444	0.0722222	0.0611111	0.0638889	0.0666667
71	Rhinella lescurei	[MW003508]	0.0914513	0.0931174	0.0950662	0.112048	0.118388	0.0975904	0.0975904	0.0963855	0.10241	0.105897	0.100746	0.1071	0.104061	0.106242	0.108411	0.115663	0.0867052	0.0938628	0.0938628	0.0904393	0.0854392	0.0854392	0.126214	0.109434	0.097931	0.0848861	0.1	0.101282	0.0989717	0.109961	0.106152	0.104567	0.105769	0.106024	0.105897	0.110687	0.109375	0.101935	0.0989144	0.1	0.0878505	0.101205	0.0604534	0.063857	0.0565584	0.0625	0.0521236
72	Rhinella sp. 14	[MW003536]	0.0976645	0.100218	0.107868	0.120712	0.123096	0.108005	0.108005	0.106734	0.114358	0.116751	0.111562	0.112944	0.107285	0.106757	0.119919	0.123253	0.0987395	0.107868	0.107868	0.0956072	0.0913706	0.0913706	0.127832	0.114358	0.100968	0.0971302	0.10533	0.104247	0.104516	0.10608	0.108142	0.106464	0.107731	0.115629	0.115482	0.117048	0.117871	0.107097	0.108142	0.108005	0.097561	0.109276	0.0496183	0.0528351	0.0507614	0.0510204	0.0409836
73	Rhinella sp. 14	[MW003534]	0.0894632	0.0910931	0.101083	0.113253	0.120907	0.101205	0.101205	0.1	0.108434	0.11071	0.100746	0.105897	0.101523	0.103586	0.108411	0.115663	0.0905588	0.102286	0.102286	0.0943152	0.0854392	0.0854392	0.127832	0.11195	0.0993103	0.0890269	0.103797	0.102564	0.102828	0.103493	0.100121	0.0985577	0.0997596	0.109639	0.109507	0.117048	0.111779	0.105806	0.102533	0.10241	0.0897196	0.103614	0.0478589	0.0510856	0.0469314	0.0497449	0.03861
74	Rhinella sp. 14	[MW003535]	0.0894632	0.0910931	0.101083	0.113253	0.122166	0.101205	0.101205	0.1	0.108434	0.11071	0.100746	0.105897	0.101523	0.103586	0.108411	0.115663	0.0905588	0.102286	0.102286	0.0943152	0.0854392	0.0854392	0.127832	0.11195	0.0993103	0.0890269	0.103797	0.102564	0.102828	0.104787	0.101327	0.0997596	0.100962	0.109639	0.109507	0.115776	0.111779	0.105806	0.102533	0.10241	0.0897196	0.103614	0.0491184	0.0523627	0.0481348	0.0510204	0.03861
75	Rhinella stanlaii	[MW003585 ]	0.0934394	0.0951417	0.107188	0.118687	0.128307	0.104798	0.104798	0.103535	0.114899	0.116015	0.102612	0.114754	0.112	0.113287	0.11215	0.123737	0.088632	0.105927	0.105927	0.100543	0.0907945	0.0907945	0.131034	0.114927	0.101892	0.0807453	0.110372	0.107817	0.109459	0.117007	0.112516	0.109572	0.110831	0.116162	0.116015	0.11631	0.118388	0.107191	0.103666	0.104798	0.0878505	0.106061	0.0529101	0.0536913	0.0491803	0.0549598	0.046332
76	Rhinella stanlaii	[JF790186]	0.0960334	0.0982906	0.0952381	0.10166	0.114583	0.101449	0.101449	0.0993789	0.10559	0.105372	0.107438	0.107438	0.10766	0.10766	0.120083	0.120083	0.093361	0.0931677	0.0931677	0.0911017	0.0869565	0.0869565	0.101639	0.0931677	0.0943396	0.0822511	0.105042	0.0985325	0.104822	0.0958606	0.0975104	0.0929752	0.0950413	0.107884	0.10766	0.105708	0.11157	0.0865801	0.0912863	0.0890269	0.0910973	0.0910973	0.0394191	0.04158	0.0393375	0.0425532	0.0455487
77	Rhinella stanlaii	[MW003583]	0.0894632	0.0910931	0.0998797	0.112048	0.119647	0.0987952	0.0987952	0.0975904	0.108434	0.109507	0.0988806	0.108303	0.104061	0.106242	0.108411	0.114458	0.0847784	0.0974729	0.0974729	0.0943152	0.0854392	0.0854392	0.121359	0.103145	0.0910345	0.0807453	0.103797	0.101282	0.102828	0.108668	0.104946	0.102163	0.103365	0.110843	0.11071	0.108142	0.109375	0.0980645	0.0952955	0.0975904	0.0841121	0.0987952	0.0503778	0.0510856	0.0469314	0.0522959	0.0444015
78	Rhinella scitula	[MW003571]	0.0894632	0.0910931	0.101083	0.110843	0.118388	0.0975904	0.0975904	0.0963855	0.106024	0.1071	0.0988806	0.104693	0.101523	0.103586	0.106542	0.114458	0.0809249	0.0962696	0.0962696	0.0930233	0.0842359	0.0842359	0.121359	0.106918	0.0937931	0.0766046	0.103797	0.102564	0.102828	0.107374	0.103739	0.100962	0.102163	0.107229	0.1071	0.109415	0.110577	0.101935	0.0989144	0.101205	0.0878505	0.10241	0.0503778	0.0510856	0.0469314	0.0522959	0.046332
79	Rhinella scitula	[MW003572]	0.0894632	0.0910931	0.102286	0.112048	0.119647	0.0987952	0.0987952	0.0975904	0.104819	0.105897	0.0988806	0.105897	0.102792	0.104914	0.106542	0.115663	0.0809249	0.0974729	0.0974729	0.0943152	0.0854392	0.0854392	0.122977	0.108176	0.0951724	0.0766046	0.105063	0.103846	0.104113	0.108668	0.104946	0.102163	0.103365	0.108434	0.108303	0.110687	0.111779	0.103226	0.100121	0.10241	0.0878505	0.103614	0.0516373	0.0523627	0.0481348	0.0535714	0.046332
80	Rhinella sp. 15	[MW003586]	0.0874751	0.0890688	0.0950662	0.107229	0.11461	0.0951807	0.0951807	0.0939759	0.104819	0.105897	0.0988806	0.104693	0.100254	0.102258	0.104673	0.110843	0.0789981	0.0926594	0.0926594	0.0917313	0.0854392	0.0854392	0.116505	0.104403	0.0910345	0.0807453	0.0974684	0.0961538	0.096401	0.10608	0.102533	0.0997596	0.100962	0.106024	0.105897	0.108142	0.109375	0.0980645	0.0952955	0.0975904	0.0859813	0.0987952	0.0478589	0.0510856	0.0469314	0.0522959	0.046332
81	Rhinella sp. 5	[MW003610]	0.124731	0.128035	0.122919	0.123077	0.128041	0.123077	0.123077	0.121795	0.114103	0.116517	0.11499	0.121639	0.114973	0.114598	0.12963	0.132051	0.106383	0.112676	0.112676	0.110533	0.107554	0.107554	0.132901	0.119231	0.103352	0.102908	0.117798	0.114286	0.117188	0.111399	0.114249	0.112532	0.113811	0.120513	0.120359	0.117949	0.124041	0.112403	0.114249	0.116667	0.106996	0.117949	0.0693196	0.0728218	0.0665813	0.0691421	0.06639
82	Rhinella sp. 5	[MW003609]	0.124211	0.12743	0.123737	0.123894	0.130051	0.121365	0.121365	0.120101	0.115044	0.117424	0.114688	0.119949	0.114625	0.114247	0.129032	0.130215	0.10625	0.111111	0.111111	0.109819	0.106061	0.106061	0.134304	0.120101	0.103448	0.102845	0.116456	0.112821	0.115681	0.109961	0.112658	0.110971	0.112232	0.12263	0.122475	0.119593	0.126103	0.113548	0.116456	0.118837	0.108871	0.120101	0.0708861	0.074359	0.0681818	0.0714286	0.0670732
83	Rhinella magnussoni	[MW003521]	0.101392	0.103239	0.111913	0.114458	0.118388	0.110843	0.110843	0.109639	0.109639	0.111913	0.104478	0.113117	0.110406	0.10757	0.114019	0.120482	0.0924855	0.105897	0.105897	0.0968992	0.0902527	0.0902527	0.126214	0.110692	0.0965517	0.0848861	0.105063	0.10641	0.105398	0.115136	0.112183	0.108173	0.109375	0.106024	0.105897	0.115776	0.110577	0.108387	0.104946	0.1	0.0934579	0.101205	0.059194	0.0613027	0.0577617	0.0625	0.0579151
84	Rhinella sp. 6	[MW003528]	0.0934394	0.0951417	0.104693	0.109639	0.123426	0.103614	0.103614	0.10241	0.106024	0.108303	0.0932836	0.11071	0.106599	0.104914	0.102804	0.114458	0.0847784	0.10349	0.10349	0.0956072	0.0902527	0.0902527	0.119741	0.106918	0.0937931	0.0786749	0.102532	0.103846	0.104113	0.10608	0.102533	0.0997596	0.100962	0.101205	0.101083	0.114504	0.108173	0.107097	0.102533	0.1	0.0859813	0.101205	0.0566751	0.0561941	0.0505415	0.0561224	0.0482625
85	Rhinella sp. 7	[MW003529]	0.114865	0.114094	0.113333	0.115813	0.133971	0.115556	0.115556	0.113333	0.115556	0.117517	0.115299	0.115299	0.116592	0.122066	0.14	0.14	0.115556	0.115556	0.115556	0.112195	0.0955556	0.0955556	0.121951	0.104513	0.106024	0.0880361	0.120773	0.115663	0.120482	0.118388	0.111359	0.108647	0.110865	0.115556	0.115556	0.131387	0.121951	0.12	0.113586	0.106667	0.106667	0.108889	0.0666667	0.0692124	0.0622222	0.0710784	0.0678733
86	Rhinella sp. 9	[MW003559]	0.105381	0.108295	0.109626	0.117805	0.120321	0.116466	0.116466	0.115127	0.120482	0.121658	0.115385	0.131016	0.117808	0.113287	0.11349	0.127175	0.104213	0.120321	0.120321	0.0990629	0.100267	0.100267	0.124378	0.113788	0.0988539	0.0771028	0.110963	0.109626	0.111111	0.11245	0.113941	0.11215	0.113485	0.0990629	0.0989305	0.109772	0.11215	0.100671	0.103217	0.10174	0.0942184	0.103079	0.0710456	0.0736278	0.0708556	0.0735294	0.0669546
87	Rhinella sp. 9	[MW003560]	0.10661	0.109409	0.107006	0.114796	0.118471	0.114796	0.114796	0.11352	0.114796	0.115924	0.112016	0.123567	0.11421	0.111111	0.110204	0.122449	0.101266	0.113376	0.113376	0.102332	0.0980892	0.0980892	0.123177	0.11352	0.0970874	0.0798226	0.112102	0.109819	0.110104	0.108949	0.111111	0.110687	0.111959	0.103316	0.103185	0.112102	0.115776	0.108527	0.108557	0.109694	0.0979592	0.110969	0.0702427	0.0737387	0.0687898	0.0716113	0.0658436
88	Rhinella sp. 9	[MW003561]	0.101392	0.103239	0.101205	0.108565	0.117276	0.108565	0.108565	0.107358	0.110977	0.112048	0.100746	0.114458	0.106599	0.106242	0.102804	0.115802	0.0963391	0.108434	0.108434	0.102199	0.0927711	0.0927711	0.121556	0.109572	0.0937931	0.0745342	0.111534	0.109114	0.109395	0.111399	0.107488	0.1071	0.108303	0.0989144	0.0987952	0.112102	0.11071	0.108527	0.103865	0.104946	0.0934579	0.106152	0.0680958	0.0716113	0.0638554	0.0702427	0.0637066
89	Rhinella ocellata	[MW003544]	0.0894632	0.0910931	0.101083	0.116867	0.120907	0.113253	0.113253	0.112048	0.108434	0.109507	0.110075	0.113117	0.110406	0.10757	0.11215	0.115663	0.0944123	0.105897	0.105897	0.0981912	0.0902527	0.0902527	0.132686	0.120755	0.106207	0.101449	0.101266	0.102564	0.100257	0.108668	0.104946	0.104567	0.105769	0.106024	0.105897	0.114504	0.110577	0.108387	0.104946	0.104819	0.0953271	0.106024	0.0629723	0.0664112	0.0589651	0.0637755	0.0559846
90	Rhinella ocellata	[JN867572 ]	0.110787	0.114804	0.108333	0.130919	0.141667	0.133333	0.133333	0.130556	0.122222	0.121884	0.146814	0.146814	0.141667	0.141667	0.141667	0.141667	0.118497	0.116667	0.116667	0.111111	0.102778	0.102778	0.122257	0.130194	0.130194	0.132308	0.119444	0.122222	0.119444	0.116992	0.116992	0.113573	0.113573	0.125348	0.125	0.132964	0.127424	0.114206	0.122563	0.116667	0.119444	0.119444	0.0694444	0.0722222	0.0666667	0.0694444	0.0666667
91	Rhinella ocellata	[DQ158479]	0.0939457	0.0963597	0.103015	0.116981	0.122166	0.115723	0.115723	0.114465	0.110692	0.111809	0.117764	0.115578	0.111402	0.106952	0.12	0.118239	0.0971074	0.105528	0.105528	0.0956072	0.0917085	0.0917085	0.12945	0.119497	0.106207	0.106291	0.0974684	0.0987179	0.096401	0.104787	0.105793	0.105395	0.10665	0.110692	0.110553	0.113232	0.112923	0.105806	0.107053	0.106918	0.102	0.108176	0.0604534	0.063857	0.0577889	0.059949	0.0544355
92	Rhinella iserni	[MW003605 ]	0.0894632	0.0910931	0.0950662	0.101205	0.110831	0.1	0.1	0.0987952	0.10241	0.10349	0.100746	0.108303	0.10533	0.10757	0.108411	0.112048	0.0809249	0.0914561	0.0914561	0.0865633	0.078219	0.078219	0.118123	0.10566	0.0993103	0.0766046	0.0962025	0.0961538	0.0938303	0.0957309	0.092883	0.0925481	0.09375	0.101205	0.101083	0.104326	0.105769	0.0941935	0.0916767	0.0963855	0.0915888	0.0975904	0.0528967	0.0561941	0.0529483	0.0586735	0.0482625
93	Rhinella iserni	[MW003606]	0.0894632	0.0910931	0.0950662	0.101205	0.110831	0.1	0.1	0.0987952	0.10241	0.10349	0.100746	0.108303	0.10533	0.10757	0.108411	0.112048	0.0809249	0.0914561	0.0914561	0.0865633	0.078219	0.078219	0.118123	0.10566	0.0993103	0.0766046	0.0962025	0.0961538	0.0938303	0.0957309	0.092883	0.0925481	0.09375	0.101205	0.101083	0.104326	0.105769	0.0941935	0.0916767	0.0963855	0.0915888	0.0975904	0.0528967	0.0561941	0.0529483	0.0586735	0.0482625
94	Rhinella quechua	[DQ283386]	0.098	0.10041	0.104039	0.119951	0.119798	0.109069	0.109069	0.107843	0.104167	0.106487	0.0996169	0.112607	0.109694	0.111702	0.0978887	0.104167	0.0871287	0.104039	0.104039	0.103493	0.0954712	0.0954712	0.132901	0.108312	0.0966851	0.0995851	0.105196	0.106547	0.101673	0.112694	0.107975	0.107579	0.108802	0.116279	0.116137	0.113376	0.108802	0.116279	0.11411	0.115196	0.113244	0.116422	0.104666	0.106138	0.0979192	0.104725	0.0967118
95	Rhinella veraguensis	[DQ158497]	0.104384	0.107066	0.10804	0.12327	0.123426	0.113208	0.113208	0.11195	0.104403	0.106784	0.10978	0.121859	0.119266	0.117647	0.106	0.109434	0.0929752	0.10804	0.10804	0.100775	0.0967337	0.0967337	0.12945	0.109434	0.0965517	0.104121	0.106329	0.107692	0.102828	0.108668	0.108312	0.10665	0.107905	0.118239	0.11809	0.110687	0.114178	0.113548	0.118388	0.116981	0.12	0.118239	0.108312	0.109834	0.104271	0.107143	0.102823
96	Rhinella veraguensis	[DQ158496]	0.106472	0.109208	0.109296	0.124528	0.124685	0.114465	0.114465	0.113208	0.10566	0.10804	0.113772	0.123116	0.120577	0.118984	0.11	0.110692	0.0950413	0.109296	0.109296	0.102067	0.0979899	0.0979899	0.131068	0.110692	0.097931	0.106291	0.107595	0.108974	0.104113	0.109961	0.109572	0.107905	0.109159	0.120755	0.120603	0.111959	0.115433	0.114839	0.119647	0.118239	0.124	0.119497	0.109572	0.111111	0.106784	0.109694	0.106855
97	Rhinella justinianoi	[MW003503]	0.0976096	0.0993915	0.113253	0.12304	0.131148	0.117008	0.117008	0.115802	0.109771	0.112048	0.0953271	0.116867	0.113088	0.113032	0.0992509	0.110977	0.0849421	0.113253	0.113253	0.103493	0.101205	0.101205	0.134522	0.108312	0.0939227	0.0975104	0.114068	0.115533	0.113256	0.115285	0.109903	0.11071	0.111913	0.119421	0.119277	0.122293	0.115523	0.118863	0.115942	0.117008	0.104869	0.118215	0.112232	0.112532	0.10241	0.111111	0.0967118
98	Rhinella rumbolli	[MW003569]	0.105368	0.107287	0.11071	0.109639	0.120907	0.108434	0.108434	0.107229	0.103614	0.1071	0.100746	0.115523	0.111675	0.111554	0.102804	0.110843	0.0867052	0.102286	0.102286	0.100775	0.0938628	0.0938628	0.12945	0.108176	0.097931	0.0931677	0.101266	0.101282	0.0989717	0.102199	0.0965018	0.0949519	0.0961538	0.113253	0.113117	0.111959	0.109375	0.108387	0.103739	0.108434	0.106542	0.109639	0.103275	0.103448	0.0950662	0.103316	0.0907336
99	Rhinella rumbolli	[MW003570]	0.10338	0.105263	0.109507	0.108434	0.119647	0.107229	0.107229	0.106024	0.10241	0.105897	0.0988806	0.11432	0.110406	0.110226	0.100935	0.109639	0.0847784	0.101083	0.101083	0.0994832	0.0926594	0.0926594	0.127832	0.106918	0.0965517	0.0910973	0.1	0.1	0.0976864	0.100906	0.0952955	0.09375	0.0949519	0.112048	0.111913	0.110687	0.108173	0.107097	0.102533	0.107229	0.104673	0.108434	0.102015	0.102171	0.0938628	0.102041	0.0888031
100	Rhinella fissipes	[MW003478]	0.0954274	0.097166	0.104693	0.114458	0.119647	0.110843	0.110843	0.109639	0.110843	0.113117	0.100746	0.113117	0.107868	0.110226	0.0934579	0.106024	0.0828516	0.101083	0.101083	0.0994832	0.0962696	0.0962696	0.13754	0.110692	0.10069	0.10559	0.108861	0.111538	0.105398	0.104787	0.101327	0.105769	0.104567	0.121687	0.12154	0.110687	0.110577	0.11871	0.117008	0.121687	0.11215	0.122892	0.11461	0.11622	0.105897	0.112245	0.102317
101	Rhinella inca	[MW003495]	0.0996016	0.10142	0.0973783	0.106742	0.118712	0.0992509	0.0992509	0.0973783	0.093633	0.0953271	0.0990654	0.0990654	0.101145	0.105159	0.108614	0.108614	0.0910853	0.0917603	0.0917603	0.0961145	0.0805243	0.0805243	0.102484	0.094	0.0951417	0.0912863	0.105477	0.109312	0.105263	0.102941	0.0938086	0.0897196	0.0915888	0.11236	0.11215	0.126531	0.115888	0.110647	0.108818	0.106742	0.108614	0.108614	0.0981964	0.100402	0.088015	0.0985626	0.0947776
102	Rhinella inca	[MW003494]	0.105932	0.108696	0.114691	0.122423	0.123711	0.110968	0.110968	0.109677	0.107097	0.109536	0.107287	0.115979	0.112434	0.109312	0.117647	0.11871	0.0964361	0.101804	0.101804	0.101036	0.0966495	0.0966495	0.115894	0.105806	0.0966851	0.0969163	0.115979	0.117268	0.115979	0.113307	0.112403	0.111969	0.113256	0.114691	0.114543	0.11658	0.114543	0.106439	0.112403	0.109677	0.117647	0.110968	0.114987	0.115979	0.110825	0.114286	0.0981595
103	Rhinella inca	[MW003496 ]	0.0996016	0.10142	0.106024	0.116867	0.121059	0.102533	0.102533	0.101327	0.0989144	0.101205	0.0990654	0.107229	0.106734	0.106383	0.108614	0.110977	0.0907336	0.0951807	0.0951807	0.0996119	0.0891566	0.0891566	0.116694	0.105793	0.0953039	0.0912863	0.116603	0.116816	0.114543	0.112694	0.10628	0.104693	0.105897	0.108434	0.108303	0.117197	0.108303	0.107235	0.10628	0.104946	0.108614	0.106152	0.110971	0.113811	0.10241	0.111111	0.0947776
104	Rhinella sp. 2	[MW003507]	0.0956175	0.0973631	0.1	0.110843	0.114754	0.100121	0.100121	0.0989144	0.0952955	0.0963855	0.0953271	0.10241	0.102922	0.103723	0.104869	0.103739	0.0868726	0.0903614	0.0903614	0.0957309	0.0855422	0.0855422	0.113452	0.103275	0.0939227	0.0892116	0.111534	0.111682	0.109395	0.110104	0.103865	0.0998797	0.101083	0.104819	0.104693	0.113376	0.104693	0.103359	0.102657	0.101327	0.108614	0.102533	0.10971	0.112532	0.101205	0.109834	0.10058
105	Rhinella sp. 2	[KF992154]	0.101053	0.103672	0.100806	0.110887	0.114919	0.102823	0.102823	0.100806	0.0987903	0.0985915	0.102616	0.102616	0.102823	0.102823	0.112903	0.112903	0.0920502	0.0927419	0.0927419	0.0920245	0.0826613	0.0826613	0.102484	0.0945674	0.0951417	0.0940919	0.103448	0.107287	0.103239	0.10084	0.0989899	0.0925553	0.0945674	0.120968	0.120724	0.126531	0.124748	0.110647	0.117172	0.114919	0.116935	0.116935	0.100806	0.102823	0.0967742	0.100616	0.103659
106	Rhinella leptoscelis	[MW003505]	0.0976096	0.0993915	0.104534	0.118388	0.126816	0.104666	0.104666	0.103405	0.0970996	0.0994962	0.0990654	0.11335	0.114514	0.113128	0.106742	0.110971	0.0849421	0.0944584	0.0944584	0.104478	0.093199	0.093199	0.120482	0.10686	0.0973837	0.0912863	0.116866	0.115747	0.11471	0.115489	0.108586	0.106918	0.108176	0.110831	0.110692	0.11749	0.11195	0.108401	0.107323	0.107188	0.108614	0.108449	0.110964	0.113941	0.104534	0.113788	0.0967118
107	Rhinella leptoscelis	[MW003504]	0.0976096	0.0993915	0.101205	0.115663	0.12232	0.102533	0.102533	0.101327	0.0940893	0.0963855	0.0990654	0.108434	0.109276	0.109043	0.106742	0.106152	0.0849421	0.0903614	0.0903614	0.0996119	0.0891566	0.0891566	0.113452	0.102015	0.0925414	0.0912863	0.112801	0.112965	0.110682	0.111399	0.105072	0.10349	0.104693	0.107229	0.1071	0.113376	0.1071	0.103359	0.102657	0.103739	0.108614	0.104946	0.105927	0.108696	0.1	0.108557	0.0967118
108	Rhinella sternosignata	[KP685184]	0.102397	0.105145	0.10567	0.112258	0.112113	0.117419	0.117419	0.116129	0.109677	0.110825	0.10395	0.113402	0.10498	0.105769	0.10625	0.108387	0.0948276	0.106959	0.106959	0.106021	0.103093	0.103093	0.128039	0.113548	0.104079	0.0861678	0.110825	0.115033	0.108781	0.110104	0.109819	0.114543	0.11583	0.11871	0.118557	0.114839	0.113256	0.111111	0.113548	0.117419	0.108333	0.11871	0.108527	0.109948	0.109536	0.112113	0.113445
109	Rhinella achalensis	[MW003438]	0.0854871	0.0870445	0.0938628	0.104819	0.107053	0.1	0.1	0.0987952	0.10241	0.10349	0.0914179	0.104693	0.0989848	0.102258	0.0971963	0.106024	0.0924855	0.101083	0.101083	0.0956072	0.0866426	0.0866426	0.116505	0.0981132	0.0896552	0.0869565	0.103797	0.108974	0.101542	0.0996119	0.0940893	0.100962	0.102163	0.108434	0.108303	0.100509	0.0973558	0.0993548	0.0989144	0.0975904	0.0915888	0.0987952	0.0994962	0.103448	0.0938628	0.102041	0.0926641
110	Rhinella papillosa	[DQ283046]	0.084	0.0860656	0.0991432	0.112745	0.116015	0.107843	0.107843	0.106618	0.105392	0.108935	0.091954	0.110159	0.100765	0.102394	0.101533	0.113831	0.0930693	0.111383	0.111383	0.0996119	0.0942472	0.0942472	0.126214	0.104534	0.0966851	0.0788382	0.110266	0.110398	0.108108	0.100906	0.0969325	0.107579	0.108802	0.109069	0.108935	0.107006	0.102689	0.103359	0.104294	0.105392	0.0921305	0.106618	0.100883	0.104859	0.0954712	0.102171	0.0870406
111	Rhinella papillosa	[MW003574]	0.083499	0.0850202	0.0962696	0.109639	0.11461	0.104819	0.104819	0.103614	0.10241	0.105897	0.0895522	0.1071	0.0989848	0.10093	0.0990654	0.110843	0.0905588	0.108303	0.108303	0.0981912	0.0914561	0.0914561	0.124595	0.103145	0.0951724	0.0807453	0.108861	0.108974	0.106684	0.0996119	0.0940893	0.105769	0.106971	0.107229	0.1071	0.105598	0.0997596	0.101935	0.101327	0.10241	0.0897196	0.103614	0.100756	0.104725	0.0938628	0.102041	0.0888031
112	Rhinella gallardoi	[MW003480]	0.0856574	0.0872211	0.0903614	0.101327	0.103405	0.0952955	0.0952955	0.0940893	0.103739	0.104819	0.0897196	0.103614	0.0978399	0.099734	0.0953271	0.10241	0.0926641	0.1	0.1	0.0918499	0.0891566	0.0891566	0.119741	0.0969773	0.089779	0.0850622	0.107731	0.110398	0.105534	0.0983182	0.0929952	0.0998797	0.101083	0.103739	0.103614	0.101911	0.0926594	0.0981912	0.0954106	0.0989144	0.093633	0.100121	0.102144	0.106138	0.0963855	0.104725	0.0928433
113	Rhinella gallardoi	[MW003479]	0.0856574	0.0872211	0.0903614	0.101327	0.103405	0.0952955	0.0952955	0.0940893	0.103739	0.104819	0.0897196	0.103614	0.0978399	0.099734	0.0953271	0.10241	0.0926641	0.1	0.1	0.0918499	0.0891566	0.0891566	0.119741	0.0969773	0.089779	0.0850622	0.107731	0.110398	0.105534	0.0983182	0.0929952	0.0998797	0.101083	0.103739	0.103614	0.101911	0.0926594	0.0981912	0.0954106	0.0989144	0.093633	0.100121	0.102144	0.106138	0.0963855	0.104725	0.0928433
114	Rhinella altiperuviana	[MW003580]	0.0858283	0.0873984	0.092883	0.103865	0.108449	0.0990338	0.0990338	0.0978261	0.105072	0.106152	0.0898876	0.102533	0.0966921	0.0984043	0.0992509	0.106152	0.0909091	0.101327	0.101327	0.0905563	0.0844391	0.0844391	0.121359	0.103275	0.0939227	0.0852391	0.105196	0.110398	0.10296	0.102199	0.0967352	0.103614	0.104819	0.105072	0.104946	0.100637	0.0951807	0.0968992	0.0943168	0.0978261	0.0900563	0.0990338	0.0996217	0.103581	0.0940893	0.102171	0.0910853
115	Rhinella altiperuviana	[MW003579]	0.0836653	0.0851927	0.0915663	0.102533	0.107188	0.0977081	0.0977081	0.0965018	0.104946	0.106024	0.0897196	0.10241	0.0965693	0.0984043	0.0990654	0.106024	0.0907336	0.101205	0.101205	0.0905563	0.0843373	0.0843373	0.119741	0.102015	0.0925414	0.0829876	0.106464	0.109114	0.104247	0.100906	0.0954106	0.102286	0.10349	0.104946	0.104819	0.100637	0.0950662	0.0968992	0.0942029	0.0977081	0.0898876	0.0989144	0.0983607	0.102302	0.0927711	0.100894	0.0889749
116	Rhinella trifolium	[MW003581]	0.0899582	0.0922747	0.0969773	0.108449	0.108723	0.100883	0.100883	0.0996217	0.10971	0.110831	0.0941884	0.104534	0.0972405	0.0965147	0.102204	0.107053	0.0973085	0.103275	0.103275	0.0881971	0.0856423	0.0856423	0.118314	0.10101	0.0927978	0.0891304	0.102922	0.108108	0.100645	0.0998703	0.0984848	0.10566	0.106918	0.10971	0.109572	0.100765	0.0993711	0.0970246	0.0984848	0.102144	0.0943775	0.103405	0.0973451	0.101282	0.0957179	0.099872	0.0910931
117	Rhinella trifolium	[MW003582]	0.0856574	0.0872211	0.0951807	0.106152	0.110971	0.0989144	0.0989144	0.0977081	0.107358	0.108434	0.0897196	0.10241	0.0965693	0.0984043	0.0971963	0.104819	0.0907336	0.101205	0.101205	0.0905563	0.0843373	0.0843373	0.121359	0.103275	0.0953039	0.0850622	0.105196	0.110398	0.10296	0.102199	0.0966184	0.10349	0.104693	0.107358	0.107229	0.103185	0.0974729	0.0994832	0.0966184	0.100121	0.0898876	0.101327	0.0996217	0.103581	0.0939759	0.102171	0.0909091
118	Rhinella spinulosa	[DQ158430]	0.083682	0.0858369	0.0969773	0.108449	0.108586	0.100883	0.100883	0.0996217	0.113493	0.11461	0.098	0.103275	0.0972405	0.0978552	0.106	0.112091	0.0931677	0.102015	0.102015	0.0867876	0.0843829	0.0843829	0.115073	0.0983607	0.0899032	0.0826087	0.102792	0.105398	0.100515	0.0932642	0.0921717	0.101887	0.103145	0.107188	0.107053	0.102041	0.0993711	0.0944373	0.0959596	0.103405	0.0961924	0.104666	0.0934343	0.0973111	0.0919395	0.0959079	0.0848485
119	Rhinella spinulosa	[DQ158487]	0.0896226	0.092233	0.105263	0.116216	0.112011	0.108108	0.108108	0.106757	0.12027	0.121457	0.107623	0.11471	0.108757	0.109668	0.116592	0.122807	0.100233	0.107962	0.107962	0.0932785	0.0917679	0.0917679	0.119741	0.106757	0.0976331	0.08867	0.110661	0.113699	0.108516	0.099865	0.100135	0.11186	0.113208	0.114865	0.11471	0.109312	0.106469	0.100135	0.102842	0.110811	0.101124	0.112162	0.097429	0.101509	0.097166	0.099865	0.0929705
120	Rhinella cf amabilis	[MW003448]	0.0945055	0.0938865	0.0922747	0.109677	0.109557	0.100858	0.100858	0.0987124	0.100858	0.104925	0.11349	0.11349	0.113786	0.118993	0.113734	0.113734	0.10515	0.10515	0.10515	0.118765	0.10515	0.10515	0.140078	0.111111	0.112676	0.0903084	0.0988235	0.112676	0.0985915	0.112745	0.103226	0.104925	0.107066	0.122318	0.122318	0.106635	0.111349	0.111922	0.105376	0.10515	0.10515	0.107296	0.111369	0.113953	0.0965665	0.109785	0.103753
121	Rhinella limensis	[MW003513]	0.092	0.0936864	0.1052	0.117433	0.117722	0.107748	0.107748	0.106538	0.107748	0.108827	0.105066	0.113664	0.112245	0.116	0.107143	0.113801	0.0988372	0.111245	0.111245	0.114286	0.107618	0.107618	0.128664	0.112516	0.106648	0.09375	0.118321	0.125	0.113695	0.123537	0.117576	0.11715	0.118357	0.118644	0.11971	0.109974	0.109903	0.107652	0.105455	0.108959	0.105263	0.110169	0.11519	0.119384	0.106409	0.115385	0.104854
122	Rhinella vellardi	[MW003596]	0.084	0.0855397	0.103865	0.118501	0.120101	0.108827	0.108827	0.107618	0.114873	0.115942	0.103189	0.114734	0.110828	0.113333	0.107143	0.118501	0.0968992	0.114734	0.114734	0.116732	0.111111	0.111111	0.130081	0.112374	0.105263	0.0854167	0.120712	0.124839	0.116129	0.123377	0.118644	0.118215	0.119421	0.120919	0.121981	0.114943	0.112183	0.108808	0.107748	0.111245	0.103383	0.112455	0.112516	0.116667	0.10628	0.113956	0.0990291
123	Rhinella vellardi	[MW003597]	0.084	0.0855397	0.103865	0.118501	0.120101	0.108827	0.108827	0.107618	0.114873	0.115942	0.103189	0.114734	0.110828	0.113333	0.107143	0.118501	0.0968992	0.114734	0.114734	0.116732	0.111111	0.111111	0.130081	0.112374	0.105263	0.0854167	0.120712	0.124839	0.116129	0.123377	0.118644	0.118215	0.119421	0.120919	0.121981	0.114943	0.112183	0.108808	0.107748	0.111245	0.103383	0.112455	0.112516	0.116667	0.10628	0.113956	0.0990291
124	Rhinella achavali	[MW003439]	0.0934394	0.0951417	0.101083	0.114458	0.118388	0.109639	0.109639	0.108434	0.114458	0.116727	0.104478	0.116727	0.110406	0.11421	0.11028	0.120482	0.100193	0.1071	0.1071	0.107235	0.0998797	0.0998797	0.119741	0.104403	0.10069	0.0952381	0.112658	0.112821	0.11054	0.109961	0.102533	0.105769	0.106971	0.119277	0.119134	0.117048	0.111779	0.113548	0.112183	0.114458	0.108411	0.115663	0.103275	0.10728	0.0962696	0.104592	0.0888031
125	Rhinella achavali	[GU178787]	0.101293	0.103982	0.104994	0.119231	0.116517	0.116667	0.116667	0.115385	0.116667	0.119078	0.115226	0.1242	0.11631	0.117326	0.121649	0.128205	0.108742	0.112676	0.112676	0.107932	0.106274	0.106274	0.119741	0.10641	0.103352	0.103139	0.113956	0.114286	0.111979	0.109961	0.109114	0.112532	0.113811	0.123077	0.122919	0.115385	0.11509	0.110968	0.115533	0.117949	0.117526	0.119231	0.105263	0.109233	0.102433	0.104994	0.0935551
126	Rhinella achavali	[GU178798 ]	0.101293	0.103982	0.0993658	0.108051	0.107822	0.107822	0.107822	0.105708	0.107822	0.109705	0.113924	0.113924	0.112051	0.112051	0.122622	0.122622	0.109208	0.107822	0.107822	0.10148	0.0993658	0.0993658	0.11254	0.101266	0.101266	0.103139	0.107822	0.109937	0.107822	0.0967742	0.095339	0.0991561	0.101266	0.125	0.124736	0.114165	0.113924	0.104701	0.110169	0.114165	0.116279	0.116279	0.0951374	0.0972516	0.0909091	0.0930233	0.0951374
127	Rhinella aff cerradensis	[MW003464]	0.0894632	0.0910931	0.0974729	0.113253	0.117128	0.108434	0.108434	0.107229	0.110843	0.113117	0.102612	0.11432	0.109137	0.112882	0.11028	0.119277	0.0963391	0.10349	0.10349	0.103359	0.0962696	0.0962696	0.116505	0.100629	0.097931	0.0910973	0.108861	0.108974	0.106684	0.108668	0.101327	0.102163	0.103365	0.115663	0.115523	0.113232	0.108173	0.112258	0.110977	0.113253	0.108411	0.114458	0.0994962	0.103448	0.0926594	0.100765	0.0849421
128	Rhinella aff cerradensis	[MW003465]	0.0894632	0.0910931	0.0974729	0.113253	0.117128	0.108434	0.108434	0.107229	0.110843	0.113117	0.102612	0.11432	0.109137	0.112882	0.11028	0.119277	0.0963391	0.10349	0.10349	0.103359	0.0962696	0.0962696	0.116505	0.100629	0.097931	0.0910973	0.108861	0.108974	0.106684	0.108668	0.101327	0.102163	0.103365	0.115663	0.115523	0.113232	0.108173	0.112258	0.110977	0.113253	0.108411	0.114458	0.0994962	0.103448	0.0926594	0.100765	0.0849421
129	Rhinella cerradensis	[MW003462]	0.0894632	0.0910931	0.0986763	0.114458	0.118388	0.109639	0.109639	0.108434	0.114458	0.116727	0.106343	0.11793	0.112944	0.116866	0.11028	0.120482	0.100193	0.1071	0.1071	0.107235	0.0974729	0.0974729	0.118123	0.103145	0.10069	0.0952381	0.112658	0.112821	0.11054	0.111255	0.103739	0.106971	0.108173	0.120482	0.120337	0.118321	0.112981	0.114839	0.110977	0.113253	0.106542	0.114458	0.103275	0.10728	0.0962696	0.104592	0.0888031
130	Rhinella icterica	[MW003493]	0.0958084	0.0981595	0.105134	0.118727	0.120907	0.113831	0.113831	0.112607	0.116279	0.118582	0.107075	0.119804	0.110828	0.11421	0.114943	0.124847	0.100791	0.108802	0.108802	0.105943	0.101467	0.101467	0.121359	0.104403	0.0993103	0.0931677	0.112658	0.111538	0.109254	0.112549	0.106618	0.107448	0.108669	0.121175	0.121027	0.117048	0.113553	0.113548	0.113971	0.113831	0.105364	0.115055	0.100756	0.103448	0.0953545	0.102041	0.0830116
131	Rhinella icterica	[MW003612]	0.0914513	0.0931174	0.0998797	0.113253	0.117128	0.108434	0.108434	0.107229	0.110843	0.113117	0.104478	0.116727	0.110406	0.11421	0.11215	0.121687	0.0982659	0.105897	0.105897	0.103359	0.0962696	0.0962696	0.118123	0.103145	0.0993103	0.0890269	0.108861	0.108974	0.106684	0.108668	0.101327	0.102163	0.103365	0.115663	0.115523	0.113232	0.108173	0.109677	0.108565	0.110843	0.102804	0.112048	0.102015	0.106003	0.0950662	0.103316	0.0868726
132	Rhinella arenarum	[DQ158429]	0.100209	0.102784	0.109434	0.120907	0.119798	0.11335	0.11335	0.112091	0.120907	0.12327	0.111776	0.120755	0.112861	0.113788	0.12	0.127204	0.109504	0.113208	0.113208	0.104787	0.103145	0.103145	0.116694	0.103275	0.0994475	0.0976139	0.111534	0.110398	0.108108	0.107513	0.104666	0.10804	0.109296	0.120907	0.120755	0.115924	0.115578	0.109819	0.113493	0.115869	0.114	0.117128	0.100883	0.103581	0.0968553	0.100894	0.0887097
133	Rhinella arenarum	[MW003452]	0.0954274	0.097166	0.10349	0.114458	0.118388	0.107229	0.107229	0.106024	0.114458	0.116727	0.104478	0.115523	0.110406	0.11421	0.11215	0.120482	0.102119	0.1071	0.1071	0.104651	0.0974729	0.0974729	0.114887	0.101887	0.0993103	0.0931677	0.110127	0.110256	0.107969	0.107374	0.100121	0.103365	0.104567	0.114458	0.11432	0.114504	0.109375	0.108387	0.107358	0.109639	0.106542	0.110843	0.0994962	0.103448	0.0914561	0.0994898	0.0868726
134	Rhinella arenarum	[MW003453 ]	0.0954274	0.097166	0.10349	0.112048	0.115869	0.104819	0.104819	0.103614	0.113253	0.115523	0.102612	0.11432	0.109137	0.112882	0.11028	0.119277	0.100193	0.105897	0.105897	0.103359	0.0962696	0.0962696	0.113269	0.100629	0.097931	0.0910973	0.108861	0.108974	0.106684	0.108668	0.101327	0.102163	0.103365	0.112048	0.111913	0.111959	0.109375	0.108387	0.107358	0.107229	0.102804	0.108434	0.0982368	0.102171	0.0902527	0.0982143	0.0849421
135	Rhinella rubescens	[MW003564]	0.0914513	0.0931174	0.101083	0.116867	0.120907	0.112048	0.112048	0.110843	0.116867	0.119134	0.108209	0.120337	0.115482	0.119522	0.11215	0.122892	0.102119	0.109507	0.109507	0.109819	0.0998797	0.0998797	0.119741	0.10566	0.103448	0.0952381	0.11519	0.115385	0.113111	0.112549	0.104946	0.108173	0.109375	0.120482	0.120337	0.119593	0.114183	0.116129	0.114596	0.116867	0.11028	0.118072	0.102015	0.106003	0.0974729	0.103316	0.0849421
136	Rhinella diptycha	[DQ415572]	0.101796	0.104294	0.1	0.10609	0.113169	0.105882	0.105882	0.103922	0.107843	0.109589	0.111546	0.111546	0.113725	0.117647	0.115686	0.115686	0.103175	0.101961	0.101961	0.104603	0.0960784	0.0960784	0.109325	0.0961145	0.0973085	0.0910973	0.10166	0.10766	0.101449	0.0989247	0.0923379	0.0958904	0.0978474	0.121807	0.121569	0.110647	0.11546	0.106838	0.10609	0.113725	0.115686	0.115686	0.0860656	0.0882957	0.0784314	0.0861345	0.0862745
137	Rhinella diptycha	[MW003473]	0.0994036	0.101215	0.10349	0.119277	0.123426	0.110843	0.110843	0.109639	0.114458	0.116727	0.110075	0.11793	0.116751	0.12085	0.115888	0.116867	0.102119	0.109507	0.109507	0.109819	0.102286	0.102286	0.114887	0.103145	0.10069	0.0890269	0.110127	0.107692	0.107969	0.111255	0.104946	0.103365	0.104567	0.119277	0.119134	0.113232	0.114183	0.112258	0.110977	0.114458	0.11215	0.115663	0.0994962	0.103448	0.0926594	0.100765	0.0849421
138	Rhinella marina	[FJ882831]	0.0994036	0.101215	0.10349	0.114458	0.118388	0.106024	0.106024	0.104819	0.109639	0.111913	0.110075	0.115523	0.111675	0.11421	0.11215	0.116867	0.0982659	0.104693	0.104693	0.104651	0.0974729	0.0974729	0.118123	0.103145	0.0993103	0.0890269	0.105063	0.105128	0.102828	0.10608	0.100121	0.100962	0.102163	0.112048	0.111913	0.108142	0.109375	0.107097	0.106152	0.110843	0.11028	0.112048	0.102015	0.106003	0.0950662	0.103316	0.0888031
139	Rhinella marina	[MW003538]	0.0994036	0.101215	0.102286	0.115663	0.119647	0.107229	0.107229	0.106024	0.110843	0.113117	0.110075	0.116727	0.112944	0.115538	0.11215	0.115663	0.0982659	0.105897	0.105897	0.105943	0.0986763	0.0986763	0.116505	0.101887	0.097931	0.0890269	0.106329	0.10641	0.104113	0.107374	0.101327	0.102163	0.103365	0.113253	0.113117	0.109415	0.108173	0.108387	0.107358	0.112048	0.11028	0.113253	0.102015	0.106003	0.0950662	0.103316	0.0868726
140	Rhinella veredas	[MW003600]	0.0974155	0.0991903	0.101083	0.114458	0.120907	0.108434	0.108434	0.107229	0.112048	0.11432	0.104478	0.115523	0.114213	0.118194	0.11215	0.118072	0.0963391	0.1071	0.1071	0.107235	0.0998797	0.0998797	0.116505	0.100629	0.097931	0.0890269	0.107595	0.107692	0.105398	0.109961	0.102533	0.100962	0.102163	0.115663	0.115523	0.110687	0.111779	0.112258	0.110977	0.115663	0.108411	0.116867	0.100756	0.104725	0.0938628	0.102041	0.0849421
141	Rhinella veredas	[MW003601]	0.0974155	0.0991903	0.101083	0.114458	0.120907	0.108434	0.108434	0.107229	0.112048	0.11432	0.104478	0.115523	0.114213	0.118194	0.11215	0.118072	0.0963391	0.1071	0.1071	0.107235	0.0998797	0.0998797	0.116505	0.100629	0.097931	0.0890269	0.107595	0.107692	0.105398	0.109961	0.102533	0.100962	0.102163	0.115663	0.115523	0.110687	0.111779	0.112258	0.110977	0.115663	0.108411	0.116867	0.100756	0.104725	0.0938628	0.102041	0.0849421
142	Rhinella poeppigii	[DQ158481]	0.104384	0.107066	0.113065	0.130818	0.129723	0.124528	0.124528	0.12327	0.125786	0.128141	0.127745	0.13191	0.124509	0.124332	0.13	0.130818	0.113636	0.121859	0.121859	0.114987	0.114322	0.114322	0.12945	0.114465	0.108966	0.101952	0.117722	0.119231	0.115681	0.115136	0.11461	0.115433	0.116688	0.133333	0.133166	0.118321	0.125471	0.117419	0.123426	0.128302	0.126	0.12956	0.107053	0.111111	0.104271	0.105867	0.0987903
143	Rhinella poeppigii	[MW003555]	0.0954274	0.097561	0.107186	0.12439	0.127204	0.118293	0.118293	0.117073	0.121951	0.124239	0.117871	0.125457	0.11802	0.12085	0.12	0.12439	0.104126	0.115713	0.115713	0.114987	0.108404	0.108404	0.12945	0.11195	0.106207	0.0931677	0.11519	0.116667	0.113111	0.115136	0.108669	0.109489	0.110706	0.126829	0.126675	0.118321	0.119221	0.117419	0.117216	0.121951	0.11619	0.123171	0.104534	0.108557	0.0986602	0.105867	0.0926641
144	Rhinella henseli	[MW003482]	0.0815109	0.082996	0.0962696	0.108434	0.115869	0.108434	0.108434	0.107229	0.113253	0.115523	0.0970149	0.115523	0.107868	0.111554	0.102804	0.116867	0.0905588	0.105897	0.105897	0.103359	0.0962696	0.0962696	0.118123	0.0993711	0.0937931	0.0869565	0.111392	0.110256	0.109254	0.104787	0.0977081	0.102163	0.103365	0.118072	0.11793	0.115776	0.110577	0.114839	0.11339	0.113253	0.0990654	0.114458	0.0994962	0.103448	0.0926594	0.100765	0.0791506
145	Rhinella henseli	[KP685183 ]	0.0815109	0.082996	0.0962696	0.108434	0.115869	0.108434	0.108434	0.107229	0.113253	0.115523	0.0970149	0.115523	0.107868	0.111554	0.102804	0.116867	0.0905588	0.105897	0.105897	0.103359	0.0962696	0.0962696	0.118123	0.0993711	0.0937931	0.0869565	0.111392	0.110256	0.109254	0.104787	0.0977081	0.102163	0.103365	0.118072	0.11793	0.115776	0.110577	0.114839	0.11339	0.113253	0.0990654	0.114458	0.0994962	0.103448	0.0926594	0.100765	0.0791506
146	Rhinella henseli	[MW003483 ]	0.083499	0.0850202	0.0974729	0.110843	0.118388	0.110843	0.110843	0.109639	0.115663	0.11793	0.100746	0.11793	0.110406	0.11421	0.106542	0.119277	0.0944123	0.108303	0.108303	0.105943	0.0986763	0.0986763	0.119741	0.101887	0.0965517	0.0910973	0.113924	0.112821	0.111825	0.104787	0.0977081	0.104567	0.105769	0.120482	0.120337	0.118321	0.112981	0.114839	0.11339	0.115663	0.102804	0.116867	0.102015	0.106003	0.0950662	0.103316	0.0830116
147	Rhinella casconi	[MW003456]	0.0934394	0.0951417	0.102286	0.116867	0.119647	0.114458	0.114458	0.113253	0.110843	0.113117	0.102612	0.116727	0.112944	0.115538	0.104673	0.118072	0.0944123	0.1071	0.1071	0.104651	0.0974729	0.0974729	0.118123	0.101887	0.0965517	0.0869565	0.108861	0.115385	0.106684	0.116429	0.108565	0.108173	0.109375	0.115663	0.115523	0.113232	0.112981	0.109677	0.106152	0.110843	0.0990654	0.112048	0.103275	0.10728	0.0950662	0.103316	0.0888031
148	Rhinella casconi	[MW003457]	0.0934394	0.0951417	0.102286	0.116867	0.119647	0.114458	0.114458	0.113253	0.110843	0.113117	0.102612	0.116727	0.112944	0.115538	0.104673	0.118072	0.0944123	0.1071	0.1071	0.104651	0.0974729	0.0974729	0.118123	0.101887	0.0965517	0.0869565	0.108861	0.115385	0.106684	0.116429	0.108565	0.108173	0.109375	0.115663	0.115523	0.113232	0.112981	0.109677	0.106152	0.110843	0.0990654	0.112048	0.103275	0.10728	0.0950662	0.103316	0.0888031
149	Rhinella crucifer	[MW003467]	0.0914513	0.0931174	0.0998797	0.116867	0.122166	0.114458	0.114458	0.113253	0.109639	0.111913	0.102612	0.119134	0.114213	0.116866	0.104673	0.120482	0.0944123	0.108303	0.108303	0.107235	0.101083	0.101083	0.119741	0.100629	0.0951724	0.0890269	0.112658	0.116667	0.11054	0.112549	0.104946	0.104567	0.105769	0.116867	0.116727	0.117048	0.114183	0.113548	0.112183	0.112048	0.102804	0.113253	0.103275	0.10728	0.0962696	0.104592	0.0868726
150	Rhinella inopina	[MW003498]	0.0954274	0.097166	0.101083	0.118072	0.123426	0.115663	0.115663	0.114458	0.113253	0.115523	0.108209	0.122744	0.115482	0.118194	0.106542	0.121687	0.0944123	0.1071	0.1071	0.108527	0.102286	0.102286	0.121359	0.101887	0.0965517	0.0890269	0.111392	0.115385	0.109254	0.113842	0.106152	0.108173	0.109375	0.120482	0.120337	0.118321	0.117788	0.112258	0.110977	0.115663	0.108411	0.116867	0.102015	0.106003	0.0950662	0.103316	0.0849421
151	Rhinella ornata	[MW003548]	0.0936255	0.0953347	0.1	0.117008	0.122166	0.117008	0.117008	0.115802	0.112183	0.114458	0.106542	0.119277	0.111817	0.114362	0.104869	0.118215	0.0926641	0.108434	0.108434	0.104651	0.0987952	0.0987952	0.119741	0.100629	0.0951724	0.0871369	0.107595	0.111538	0.105398	0.112549	0.105072	0.104693	0.105897	0.117008	0.116867	0.114504	0.11432	0.109677	0.108696	0.114596	0.106742	0.115802	0.0994962	0.103448	0.0927711	0.100765	0.0831721
152	Rhinella ornata	[MW003549 ]	0.0934394	0.0951417	0.0998797	0.116867	0.122166	0.116867	0.116867	0.115663	0.112048	0.11432	0.106343	0.119134	0.111675	0.11421	0.104673	0.118072	0.0924855	0.108303	0.108303	0.104651	0.0986763	0.0986763	0.119741	0.100629	0.0951724	0.0869565	0.107595	0.111538	0.105398	0.112549	0.104946	0.104567	0.105769	0.116867	0.116727	0.114504	0.114183	0.109677	0.108565	0.114458	0.106542	0.115663	0.0994962	0.103448	0.0926594	0.100765	0.0830116
153	Rhinella horribilis	[DQ158473]	0.091858	0.0942184	0.101759	0.115723	0.118388	0.101887	0.101887	0.100629	0.109434	0.111809	0.107784	0.119347	0.108781	0.108289	0.114	0.119497	0.0950413	0.101759	0.101759	0.0994832	0.0979899	0.0979899	0.118123	0.0993711	0.0951724	0.0911063	0.105063	0.10641	0.102828	0.109961	0.107053	0.104141	0.105395	0.115723	0.115578	0.114504	0.115433	0.107097	0.108312	0.115723	0.112	0.116981	0.109572	0.113665	0.106784	0.110969	0.0967742
154	Rhinella sp. 1	[AY680259 ]	0.100629	0.103226	0.109572	0.116015	0.115869	0.104666	0.104666	0.103405	0.114754	0.117128	0.114228	0.118388	0.111695	0.113941	0.120482	0.124842	0.0995851	0.104534	0.104534	0.103359	0.100756	0.100756	0.116505	0.104666	0.0993103	0.087146	0.108861	0.110256	0.106684	0.115136	0.112374	0.11195	0.113208	0.119798	0.119647	0.111959	0.122013	0.109677	0.111111	0.119798	0.11245	0.121059	0.104798	0.108696	0.100756	0.104592	0.0850202
155	Rhinella sp. 1	[DQ158474]	0.100209	0.102784	0.110553	0.116981	0.117128	0.10566	0.10566	0.104403	0.115723	0.11809	0.10978	0.11809	0.112713	0.114973	0.118	0.125786	0.10124	0.106784	0.106784	0.104651	0.103015	0.103015	0.118123	0.10566	0.10069	0.0867679	0.111392	0.112821	0.109254	0.116429	0.11335	0.112923	0.114178	0.120755	0.120603	0.114504	0.121706	0.112258	0.11335	0.122013	0.112	0.12327	0.107053	0.111111	0.103015	0.107143	0.0846774
156	Rhinella sp. 1	[MW003487]	0.105747	0.108747	0.111702	0.118509	0.117021	0.106525	0.106525	0.105193	0.114514	0.117021	0.118162	0.121011	0.115438	0.117898	0.127193	0.129161	0.106818	0.107713	0.107713	0.104054	0.103723	0.103723	0.114887	0.107856	0.101892	0.0911271	0.111702	0.11336	0.109608	0.115846	0.114667	0.11421	0.115538	0.121172	0.121011	0.114362	0.122178	0.110667	0.113333	0.122503	0.116228	0.123835	0.108	0.112162	0.105053	0.107713	0.090708
157	Rhinella azarai	[KP685185]	0.10338	0.105263	0.11071	0.114458	0.11461	0.110843	0.110843	0.109639	0.120482	0.122744	0.104478	0.115523	0.110406	0.111554	0.114019	0.118072	0.102119	0.11793	0.11793	0.107235	0.101083	0.101083	0.13754	0.119497	0.108966	0.0890269	0.116456	0.115385	0.115681	0.122898	0.115802	0.109375	0.110577	0.120482	0.120337	0.118321	0.115385	0.12	0.114596	0.119277	0.104673	0.120482	0.117128	0.120051	0.11071	0.118622	0.100386
158	Rhinella azarai	[KP685186]	0.107356	0.109312	0.113117	0.114458	0.115869	0.113253	0.113253	0.112048	0.122892	0.12515	0.106343	0.116727	0.111675	0.112882	0.115888	0.121687	0.102119	0.11793	0.11793	0.109819	0.10349	0.10349	0.13754	0.119497	0.108966	0.0890269	0.117722	0.116667	0.116967	0.125485	0.118215	0.114183	0.115385	0.122892	0.122744	0.118321	0.117788	0.122581	0.117008	0.124096	0.108411	0.125301	0.117128	0.120051	0.11071	0.118622	0.100386
159	Rhinella bergi	[KP685187]	0.109344	0.111336	0.113117	0.118072	0.120907	0.114458	0.114458	0.113253	0.121687	0.123947	0.11194	0.119134	0.114213	0.115538	0.121495	0.121687	0.105973	0.116727	0.116727	0.112403	0.105897	0.105897	0.134304	0.120755	0.111724	0.0952381	0.117722	0.114103	0.116967	0.126779	0.118215	0.111779	0.112981	0.124096	0.123947	0.122137	0.123798	0.12	0.114596	0.124096	0.114019	0.125301	0.117128	0.120051	0.11071	0.118622	0.0984556
160	Rhinella bergi	[KP685192]	0.137097	0.141667	0.132075	0.138081	0.133527	0.130814	0.130814	0.12936	0.140988	0.143687	0.142132	0.139332	0.132622	0.131045	0.150127	0.139535	0.135279	0.13643	0.13643	0.1226	0.121916	0.121916	0.135922	0.135174	0.125	0.121469	0.129173	0.126844	0.128698	0.139535	0.138282	0.130435	0.130435	0.139535	0.139332	0.129173	0.137681	0.128093	0.129549	0.140988	0.137405	0.142442	0.133916	0.137371	0.133527	0.134978	0.125964
161	Rhinella bernardoi	[KP685193]	0.105578	0.107505	0.112048	0.115802	0.121059	0.117008	0.117008	0.115802	0.119421	0.121687	0.102804	0.118072	0.111817	0.113032	0.114232	0.119421	0.0945946	0.113253	0.113253	0.109961	0.103614	0.103614	0.132901	0.117128	0.106354	0.0892116	0.107731	0.109114	0.106821	0.11399	0.107488	0.0998797	0.101083	0.115802	0.115663	0.109554	0.111913	0.112403	0.109903	0.114596	0.102996	0.115802	0.117276	0.120205	0.108434	0.11622	0.0967118
162	Rhinella dorbignyi	[KP685199]	0.103586	0.105477	0.112048	0.118215	0.123581	0.119421	0.119421	0.118215	0.121834	0.124096	0.104673	0.120482	0.114358	0.115691	0.116105	0.121834	0.0965251	0.115663	0.115663	0.112549	0.106024	0.106024	0.136143	0.119647	0.109116	0.0871369	0.108999	0.110398	0.108108	0.11658	0.109903	0.102286	0.10349	0.118215	0.118072	0.112102	0.11432	0.114987	0.112319	0.117008	0.104869	0.118215	0.117276	0.120205	0.108434	0.11622	0.0947776
163	Rhinella dorbignyi	[KP685232]	0.105578	0.107505	0.112048	0.115802	0.121059	0.117008	0.117008	0.115802	0.119421	0.121687	0.102804	0.118072	0.111817	0.113032	0.114232	0.119421	0.0945946	0.113253	0.113253	0.109961	0.103614	0.103614	0.132901	0.117128	0.106354	0.0892116	0.107731	0.109114	0.106821	0.11399	0.107488	0.0998797	0.101083	0.115802	0.115663	0.109554	0.111913	0.112403	0.109903	0.114596	0.102996	0.115802	0.117276	0.120205	0.108434	0.11622	0.0967118
164	Rhinella mirandaribeiroi	[KP685223]	0.145161	0.15	0.139332	0.151163	0.146589	0.151163	0.151163	0.149709	0.15843	0.1582	0.149746	0.155298	0.146341	0.143526	0.152672	0.149709	0.145889	0.149492	0.149492	0.135894	0.134978	0.134978	0.148867	0.146802	0.134615	0.132768	0.140784	0.144543	0.140533	0.140988	0.139738	0.136232	0.136232	0.140988	0.140784	0.132075	0.134783	0.13246	0.133916	0.139535	0.132316	0.140988	0.133916	0.137371	0.132075	0.133527	0.128535
165	Rhinella mirandaribeiroi	[KP685224]	0.115308	0.117409	0.119134	0.128916	0.132242	0.128916	0.128916	0.127711	0.136145	0.135981	0.117537	0.134777	0.126904	0.12749	0.123364	0.13012	0.11368	0.129964	0.129964	0.126615	0.119134	0.119134	0.150485	0.133333	0.121379	0.10352	0.13038	0.134615	0.12982	0.13066	0.121834	0.11899	0.120192	0.127711	0.127557	0.125954	0.122596	0.126452	0.120627	0.125301	0.11028	0.124096	0.120907	0.123883	0.113117	0.121173	0.106178
166	Rhinella granulosa	[KP685206 ]	0.109562	0.111562	0.114458	0.121834	0.127364	0.120627	0.120627	0.119421	0.125452	0.127711	0.115888	0.13012	0.121982	0.12367	0.125468	0.127865	0.108108	0.126506	0.126506	0.119017	0.114458	0.114458	0.134522	0.122166	0.114641	0.0975104	0.117871	0.119384	0.11583	0.128238	0.119565	0.111913	0.113117	0.12304	0.122892	0.117197	0.11793	0.12	0.114596	0.117008	0.108614	0.118215	0.114754	0.117647	0.108434	0.11622	0.10058
167	Rhinella granulosa	[KP685205]	0.111554	0.11359	0.114458	0.121834	0.127364	0.120627	0.120627	0.119421	0.125452	0.127711	0.117757	0.13012	0.123253	0.125	0.127341	0.127865	0.110039	0.126506	0.126506	0.121604	0.115663	0.115663	0.137763	0.124685	0.116022	0.0995851	0.120406	0.121951	0.118404	0.130829	0.121981	0.11432	0.115523	0.125452	0.125301	0.119745	0.120337	0.122581	0.117008	0.119421	0.110487	0.120627	0.117276	0.120205	0.110843	0.118774	0.102515
168	Rhinella major	[KP685212]	0.105368	0.107287	0.108303	0.114458	0.117128	0.120482	0.120482	0.119277	0.128916	0.131167	0.104478	0.122744	0.112944	0.11421	0.114019	0.127711	0.102119	0.120337	0.120337	0.111111	0.105897	0.105897	0.135922	0.119497	0.114483	0.0890269	0.111392	0.110256	0.109254	0.124191	0.117008	0.114183	0.115385	0.120482	0.120337	0.12341	0.11899	0.122581	0.117008	0.122892	0.108411	0.124096	0.11335	0.11622	0.1071	0.114796	0.0965251
169	Rhinella major	[KP685219 ]	0.101392	0.103239	0.105897	0.112048	0.11461	0.118072	0.118072	0.116867	0.126506	0.128761	0.104478	0.120337	0.110406	0.112882	0.114019	0.125301	0.102119	0.11793	0.11793	0.108527	0.10349	0.10349	0.131068	0.116981	0.113103	0.0890269	0.113924	0.110256	0.111825	0.124191	0.117008	0.114183	0.115385	0.118072	0.11793	0.120865	0.116587	0.117419	0.112183	0.118072	0.104673	0.119277	0.110831	0.113665	0.104693	0.112245	0.0926641
170	Rhinella pygmaea	[KP685229]	0.10338	0.105263	0.1071	0.115663	0.118388	0.114458	0.114458	0.113253	0.119277	0.12154	0.106343	0.11793	0.111675	0.11421	0.114019	0.114458	0.100193	0.113117	0.113117	0.104651	0.0998797	0.0998797	0.131068	0.118239	0.113103	0.0890269	0.110127	0.102564	0.109254	0.116429	0.109771	0.108173	0.109375	0.116867	0.116727	0.115776	0.117788	0.110968	0.106152	0.113253	0.106542	0.114458	0.103275	0.106003	0.0962696	0.103316	0.0926641
171	Rhinella pygmaea	[MW003562]	0.10338	0.105263	0.1071	0.115663	0.118388	0.114458	0.114458	0.113253	0.119277	0.12154	0.106343	0.11793	0.111675	0.11421	0.114019	0.114458	0.100193	0.113117	0.113117	0.104651	0.0998797	0.0998797	0.131068	0.118239	0.113103	0.0890269	0.110127	0.102564	0.109254	0.116429	0.109771	0.108173	0.109375	0.116867	0.116727	0.115776	0.117788	0.110968	0.106152	0.113253	0.106542	0.114458	0.103275	0.106003	0.0962696	0.103316	0.0926641
172	Rhinella beebei	[KU174499]	0.10962	0.10962	0.10962	0.118834	0.10962	0.111857	0.111857	0.10962	0.114094	0.116071	0.122768	0.122768	0.122768	0.122768	0.134228	0.134228	0.116331	0.116331	0.116331	0.107383	0.105145	0.105145	0.124113	0.116071	0.116071	0.09375	0.105145	0.105145	0.105145	0.108046	0.107623	0.104911	0.107143	0.12528	0.12528	0.114094	0.116071	0.109589	0.112108	0.114094	0.114094	0.116331	0.100671	0.102908	0.0961969	0.0964126	0.100671
173	Rhinella beebei	[KU174500]	0.10962	0.10962	0.10962	0.118834	0.10962	0.111857	0.111857	0.10962	0.114094	0.116071	0.122768	0.122768	0.122768	0.122768	0.134228	0.134228	0.116331	0.116331	0.116331	0.107383	0.105145	0.105145	0.124113	0.116071	0.116071	0.09375	0.105145	0.105145	0.105145	0.108046	0.107623	0.104911	0.107143	0.12528	0.12528	0.114094	0.116071	0.109589	0.112108	0.114094	0.114094	0.116331	0.100671	0.102908	0.0961969	0.0964126	0.100671
174	Rhinella beebei	[KP685211]	0.10338	0.105263	0.11793	0.127711	0.128463	0.124096	0.124096	0.122892	0.126506	0.128761	0.110075	0.123947	0.119289	0.12085	0.119626	0.126506	0.105973	0.127557	0.127557	0.117571	0.108303	0.108303	0.145631	0.12956	0.118621	0.0869565	0.117722	0.112821	0.116967	0.124191	0.117008	0.114183	0.115385	0.13012	0.129964	0.125954	0.125	0.125161	0.120627	0.125301	0.108411	0.126506	0.11335	0.11622	0.105897	0.11352	0.0945946
175	Rhinella humboldti	[KU174497]	0.111857	0.111857	0.111857	0.121076	0.111857	0.114094	0.114094	0.111857	0.116331	0.118304	0.120536	0.120536	0.125	0.125	0.131991	0.131991	0.118568	0.118568	0.118568	0.10962	0.107383	0.107383	0.12766	0.118304	0.118304	0.0959821	0.107383	0.111857	0.107383	0.110345	0.109865	0.107143	0.109375	0.123043	0.123043	0.111857	0.113839	0.107306	0.109865	0.111857	0.111857	0.114094	0.102908	0.105145	0.102908	0.103139	0.107383
176	Rhinella humboldti	[KU174495 ]	0.114094	0.114094	0.114094	0.123318	0.114094	0.116331	0.116331	0.114094	0.118568	0.120536	0.122768	0.122768	0.127232	0.127232	0.134228	0.134228	0.120805	0.120805	0.120805	0.111857	0.10962	0.10962	0.131206	0.120536	0.120536	0.0982143	0.10962	0.114094	0.10962	0.112644	0.112108	0.109375	0.111607	0.12528	0.12528	0.114094	0.116071	0.109589	0.112108	0.114094	0.114094	0.116331	0.105145	0.107383	0.105145	0.105381	0.10962
177	Rhinella merianae	[KP685220]	0.10338	0.105263	0.11432	0.121687	0.122166	0.122892	0.122892	0.121687	0.13012	0.132371	0.119403	0.132371	0.125635	0.12749	0.119626	0.127711	0.1079	0.127557	0.127557	0.122739	0.113117	0.113117	0.147249	0.130818	0.122759	0.0952381	0.120253	0.121795	0.119537	0.121604	0.115802	0.112981	0.114183	0.131325	0.131167	0.124682	0.122596	0.125161	0.121834	0.126506	0.114019	0.127711	0.122166	0.12516	0.11432	0.122449	0.106178
178	Rhinella merianae	[MW003539]	0.10338	0.105263	0.11432	0.121687	0.122166	0.122892	0.122892	0.121687	0.13012	0.132371	0.119403	0.132371	0.125635	0.12749	0.119626	0.127711	0.1079	0.127557	0.127557	0.122739	0.113117	0.113117	0.147249	0.130818	0.122759	0.0952381	0.120253	0.121795	0.119537	0.121604	0.115802	0.112981	0.114183	0.131325	0.131167	0.124682	0.122596	0.125161	0.121834	0.126506	0.114019	0.127711	0.122166	0.12516	0.11432	0.122449	0.106178
179	Rhinella centralis	[KP685196]	0.107356	0.109312	0.116727	0.126506	0.127204	0.118072	0.118072	0.116867	0.122892	0.12515	0.110075	0.123947	0.119289	0.12085	0.119626	0.126506	0.105973	0.123947	0.123947	0.118863	0.109507	0.109507	0.145631	0.12956	0.117241	0.0931677	0.118987	0.119231	0.118252	0.126779	0.119421	0.112981	0.114183	0.126506	0.126354	0.120865	0.11899	0.122581	0.119421	0.122892	0.108411	0.124096	0.115869	0.118774	0.11071	0.118622	0.102317
180	Rhinella centralis	[KP685195]	0.105368	0.107287	0.115523	0.125301	0.125945	0.116867	0.116867	0.115663	0.121687	0.123947	0.108209	0.122744	0.11802	0.119522	0.117757	0.125301	0.104046	0.122744	0.122744	0.117571	0.108303	0.108303	0.144013	0.128302	0.115862	0.0910973	0.117722	0.117949	0.116967	0.125485	0.118215	0.111779	0.112981	0.125301	0.12515	0.119593	0.117788	0.12129	0.118215	0.121687	0.106542	0.122892	0.11461	0.117497	0.109507	0.117347	0.100386
181	Rhinella arunco	[DQ158442]	0.0947368	0.0971922	0.106061	0.107459	0.112374	0.109987	0.109987	0.108723	0.11378	0.116162	0.0985915	0.111111	0.108037	0.106183	0.108871	0.117573	0.0958333	0.109848	0.109848	0.0994832	0.0997475	0.0997475	0.124595	0.106195	0.0965517	0.0940919	0.110127	0.115385	0.109254	0.108668	0.107595	0.110971	0.112232	0.11378	0.114899	0.110687	0.110971	0.113548	0.117722	0.117573	0.102823	0.118837	0.103797	0.107692	0.103535	0.104592	0.0873984
182	Rhinella rubropunctata	[MW003566]	0.0836653	0.0851927	0.0975904	0.102533	0.107188	0.103739	0.103739	0.102533	0.103739	0.106024	0.0934579	0.109639	0.106734	0.107713	0.100935	0.114458	0.0849421	0.104819	0.104819	0.0931436	0.0891566	0.0891566	0.131068	0.112091	0.100829	0.0767635	0.107731	0.111682	0.106821	0.112549	0.10628	0.104693	0.105897	0.112183	0.112048	0.112102	0.111913	0.114987	0.111111	0.11339	0.0917603	0.114596	0.0933165	0.0971867	0.0891566	0.0945083	0.0754352
183	Rhinella atacamensis	[DQ283162]	0.088	0.0901639	0.100367	0.109069	0.112232	0.109069	0.109069	0.107843	0.104167	0.106487	0.0957854	0.106487	0.103316	0.103723	0.103448	0.111383	0.0831683	0.0991432	0.0991432	0.0931436	0.0881273	0.0881273	0.116505	0.100756	0.0911602	0.0809129	0.0988593	0.103979	0.0978121	0.104787	0.100613	0.102689	0.103912	0.109069	0.108935	0.0993631	0.103912	0.102067	0.103067	0.105392	0.0940499	0.106618	0.0945776	0.0984655	0.0917993	0.0957854	0.0773694
184	Rhinella atacamensis	[DQ158433]	0.101655	0.104623	0.110811	0.120433	0.118919	0.117727	0.117727	0.116373	0.112314	0.114865	0.11236	0.116216	0.113154	0.111272	0.121348	0.124324	0.0957944	0.106757	0.106757	0.0989011	0.0972973	0.0972973	0.118314	0.109608	0.0992593	0.091358	0.105405	0.111111	0.104539	0.110811	0.111111	0.11336	0.11471	0.116373	0.116216	0.104054	0.112011	0.102981	0.108401	0.113667	0.103604	0.11502	0.101626	0.105769	0.102703	0.102703	0.0886364
185	Anaxyrus americanus	[FJ882827]	0.101594	0.103448	0.107229	0.108565	0.116015	0.108565	0.108565	0.107358	0.110977	0.113253	0.0934579	0.108434	0.102922	0.102394	0.108614	0.11339	0.0945946	0.0975904	0.0975904	0.103493	0.0975904	0.0975904	0.12945	0.109572	0.10221	0.0995851	0.115336	0.115533	0.113256	0.115285	0.108696	0.108303	0.109507	0.118215	0.118072	0.123567	0.11793	0.116279	0.111111	0.114596	0.0955056	0.115802	0.112232	0.11509	0.104819	0.113665	0.10058
186	Anaxyrus quercicus	[AY680235]	0.111336	0.114108	0.123305	0.124691	0.127204	0.125926	0.125926	0.124691	0.108642	0.112207	0.106589	0.123305	0.119537	0.11984	0.12233	0.133333	0.108216	0.122072	0.122072	0.121447	0.115906	0.115906	0.134304	0.12327	0.12	0.0987395	0.127848	0.123077	0.125964	0.121604	0.119901	0.123153	0.124384	0.12716	0.127004	0.12341	0.124384	0.12129	0.124845	0.119753	0.106796	0.120988	0.124685	0.128991	0.127004	0.128827	0.117417
187	Anaxyrus woodhousii	[DQ158498]	0.108787	0.111588	0.110692	0.112091	0.116015	0.115869	0.115869	0.11461	0.109572	0.11195	0.098	0.109434	0.104987	0.103079	0.114228	0.117128	0.0993789	0.101887	0.101887	0.103493	0.101887	0.101887	0.12945	0.112091	0.107735	0.102174	0.119138	0.116816	0.117117	0.108808	0.108449	0.116834	0.11809	0.123426	0.12327	0.122293	0.119347	0.111111	0.113493	0.118388	0.104208	0.119647	0.112232	0.11509	0.109434	0.112388	0.105051
[truncated: 140 more columns]
